# Supplementary material for: Overexpression of VIRMA confers vulnerability to breast cancers via the m6A-dependent regulation of unfolded protein response
Source: Cell Mol Life Sci. 2023 May 19;80(6):157. doi: 10.1007/s00018-023-04799-4 (PMC10198946; doi:10.1007/s00018-023-04799-4)
Supplement: Supplementary file 3 — Table S3. Long non-coding RNAs with significantly increased expression and enrichment of m6A peaks in SKBR3 cells overexpressing full-length VIRMA (XLSX 15 KB) [file 18_2023_4799_MOESM3_ESM.xlsx]

## Sheet: Sheet 1
Table S3. Long non-coding RNAs with significantly increased expression and enrichment of m6A peaks in SKBR3 cells overexpressing full-length VIRMA (|fold change|>2 and padj<0.05)
			gene expression								m6A peaks
gene_name	baseMean	log2FoldChange	lfcSE	stat	pvalue	padj	direction	peak_region	baseMean	log2FoldChange	lfcSE	stat	pvalue	padj	direction
NEAT1	154460	1.26364	0.0321594	39.293	< 2.22E-308	< 2.22E-308	Increase	11:65423858-65424062	10248.7	1.25379	0.122303	10.2515	1.17e-24	3.43e-22	Increase
NEAT1	154460	1.26364	0.0321594	39.293	< 2.22E-308	< 2.22E-308	Increase	11:65424369-65424637	51482.3	1.27227	0.10862	11.713	1.09e-31	5.17e-29	Increase
NEAT1	154460	1.26364	0.0321594	39.293	< 2.22E-308	< 2.22E-308	Increase	11:65425272-65425472	2970.56	2.1724	0.162425	13.3747	8.5e-41	6.98e-38	Increase
XIST	24242.9	1.19471	0.034395	34.7351	2.32776e-264	1.13595e-261	Increase	X:73841915-73842130	767.905	1.03236	0.283257	3.64461	0.000267799	0.00278001	Increase
LINC00662	1336.01	1.32415	0.114765	11.5379	8.49934e-31	1.50825e-29	Increase	19:27777401-27777601	286.787	1.46625	0.407713	3.59628	0.000322795	0.00327047	Increase
LINC00662	1336.01	1.32415	0.114765	11.5379	8.49934e-31	1.50825e-29	Increase	19:27778149-27778349	246.299	3.58612	0.621459	5.77049	7.9e-09	3.23e-07	Increase
LINC00662	1336.01	1.32415	0.114765	11.5379	8.49934e-31	1.50825e-29	Increase	19:27769764-27770024	1019.35	1.77414	0.244422	7.25851	3.91e-13	3.34e-11	Increase
LINC00662	1336.01	1.32415	0.114765	11.5379	8.49934e-31	1.50825e-29	Increase	19:27770062-27770262	684.669	2.08737	0.278594	7.49253	6.76e-14	6.81e-12	Increase
LINC00662	1336.01	1.32415	0.114765	11.5379	8.49934e-31	1.50825e-29	Increase	19:27771481-27771681	437.607	1.58114	0.378085	4.18197	2.89e-05	0.000431357	Increase
LINC00662	1336.01	1.32415	0.114765	11.5379	8.49934e-31	1.50825e-29	Increase	19:27771762-27771991	710.629	1.58534	0.288061	5.5035	3.72e-08	1.25e-06	Increase
LINC00662	1336.01	1.32415	0.114765	11.5379	8.49934e-31	1.50825e-29	Increase	19:27773924-27774223	505.208	1.50175	0.323853	4.63713	3.53e-06	7.12e-05	Increase
LINC00662	1336.01	1.32415	0.114765	11.5379	8.49934e-31	1.50825e-29	Increase	19:27774620-27774820	320.001	1.83909	0.435252	4.22536	2.39e-05	0.000368044	Increase
RP13-516M14.1	725.922	1.15227	0.132493	8.69684	3.41267e-18	3.56148e-17	Increase	17:82293923-82294131	579.685	1.12173	0.303583	3.69499	0.000219896	0.00236286	Increase
LINC01376	262.425	1.63259	0.224151	7.28346	3.25355e-13	2.53332e-12	Increase	2:19278632-19278873	153.746	1.64352	0.537655	3.05684	0.00223687	0.0156158	Increase
AC009404.2	347.884	1.15709	0.19481	5.93962	2.8569e-09	1.69976e-08	Increase	2:117837925-117838125	194.249	1.7585	0.540712	3.25219	0.00114521	0.00910862	Increase
FTX	244.637	1.11116	0.223348	4.97501	6.52452e-07	3.17844e-06	Increase	X:74044199-74044483	284.402	1.25408	0.420516	2.98224	0.00286151	0.018955	Increase
FTX	244.637	1.11116	0.223348	4.97501	6.52452e-07	3.17844e-06	Increase	X:74067751-74067994	404.664	1.43372	0.385863	3.71563	0.000202697	0.00220384	Increase
FTX	244.637	1.11116	0.223348	4.97501	6.52452e-07	3.17844e-06	Increase	X:74041568-74041768	220.885	1.56702	0.538083	2.91222	0.00358865	0.0226932	Increase
FTX	244.637	1.11116	0.223348	4.97501	6.52452e-07	3.17844e-06	Increase	X:74094865-74095205	627.225	1.27632	0.301607	4.23174	2.32e-05	0.000362052	Increase
FTX	244.637	1.11116	0.223348	4.97501	6.52452e-07	3.17844e-06	Increase	X:74095230-74095470	540.73	1.10831	0.303315	3.654	0.000258189	0.0027	Increase
WI2-87327B8.2	40.0623	2.17977	0.619317	3.51963	0.000432146	0.00149335	Increase	20:62602181-62602381	138.538	1.71191	0.638953	2.67925	0.00737874	0.0390788	Increase
GMDS-AS1	61.7314	1.4885	0.489093	3.04338	0.00233934	0.00712143	Increase	6:2305186-2305392	262.321	1.43137	0.555974	2.57452	0.0100378	0.049392	Increase
RP11-13K12.1	78.8589	1.23763	0.406781	3.04251	0.00234614	0.00713818	Increase	17:77562562-77562762	249.321	1.72475	0.480206	3.59169	0.000328535	0.00332216	Increase
