# Supplementary material for: Overexpression of VIRMA confers vulnerability to breast cancers via the m6A-dependent regulation of unfolded protein response
Source: Cell Mol Life Sci. 2023 May 19;80(6):157. doi: 10.1007/s00018-023-04799-4 (PMC10198946; doi:10.1007/s00018-023-04799-4)
Supplement: Supplementary file 4 — Table S4. mRNA targets with increased and decreased m6A peaks in SKBR3 cells overexpressing full-length VIRMA (XLSX 147 KB) [file 18_2023_4799_MOESM4_ESM.xlsx]

## Sheet: Sheet 1
Table S4. mRNA targets with increased and decreased m6A peaks in SKBR3 cells overexpressing full-length VIRMA (|fold change|>2 and padj<0.05)
gene_name	peak_region	baseMean	log2FoldChange	lfcSE	stat	pvalue	padj	direction
SARS	1:109214613-109214891	6185.65	1.26738	0.130747	9.69338	3.21709e-22	7.49679e-20	Increase
SARS	1:109237848-109238056	2242.3	1.55619	0.181595	8.56953	1.03904e-17	1.59045e-15	Increase
C1orf127	1:10948002-10948206	399.905	1.03713	0.362031	2.86476	0.00417321	0.0253823	Increase
CSF1	1:109929468-109929673	346.411	1.23435	0.372506	3.31363	0.000920929	0.00766034	Increase
KCNC4	1:110223471-110223671	372.813	-1.05332	0.374915	-2.80949	0.00496206	0.0289509	Decrease
DCLRE1B	1:113912068-113912298	532.237	-1.1407	0.340216	-3.35288	0.000799753	0.00682325	Decrease
TTF2	1:117075027-117075285	2014.5	-1.33745	0.179719	-7.44187	9.92699e-14	9.68688e-12	Decrease
TTF2	1:117075367-117075567	418.766	-1.44791	0.368051	-3.934	8.35423e-05	0.0010553	Decrease
VTCN1	1:117157637-117157839	641.952	1.14038	0.277813	4.10483	4.04608e-05	0.000575332	Increase
MXRA8	1:1354374-1354574	433.167	1.16865	0.401217	2.91276	0.00358251	0.0226728	Increase
PRDM2	1:13779520-13779792	732.746	-1.15284	0.296723	-3.88524	0.000102228	0.00124596	Decrease
RP11-289H16.1	1:144813958-144814158	318.459	-1.28825	0.463892	-2.77705	0.00548546	0.0312709	Decrease
GABPB2	1:151118087-151118296	1192.84	1.18404	0.216822	5.46091	4.73712e-08	1.55707e-06	Increase
RORC	1:151806614-151806814	204.671	1.82541	0.497831	3.66672	0.000245678	0.00258476	Increase
RORC	1:151807066-151807322	506.8	1.78643	0.323135	5.52843	3.23116e-08	1.11365e-06	Increase
RP1-178F15.5	1:153626627-153626827	280.71	1.25837	0.455449	2.76292	0.00572874	0.0323116	Increase
S100A13	1:153626627-153626827	280.71	1.25837	0.455449	2.76292	0.00572874	0.0323116	Increase
ATP8B2	1:154349232-154349442	728.688	1.33802	0.263185	5.08397	3.69622e-07	9.8689e-06	Increase
ARHGEF2	1:155947748-155948019	3905	1.23249	0.141939	8.68319	3.84827e-18	6.00831e-16	Increase
NES	1:156671214-156671414	161.106	-2.53693	0.539194	-4.70504	2.53822e-06	5.3844e-05	Decrease
ISG20L2	1:156727180-156727394	3830.5	-1.0961	0.141929	-7.72287	1.13738e-14	1.24181e-12	Decrease
ISG20L2	1:156727475-156727675	930.843	-1.38091	0.231554	-5.96366	2.46654e-09	1.10344e-07	Decrease
ISG20L2	1:156727968-156728168	453.752	-1.44137	0.320567	-4.4963	6.91453e-06	0.000129135	Decrease
GORAB	1:170552129-170552329	343.376	1.36847	0.364491	3.75446	0.000173716	0.00194008	Increase
ZBTB37	1:173886366-173886568	397.423	1.16306	0.374088	3.10906	0.00187684	0.01351	Increase
ZBTB37	1:173886699-173886899	157.648	1.94262	0.549571	3.53479	0.000408102	0.00394288	Increase
IER5	1:181089123-181089323	1220.14	-1.07137	0.226448	-4.73122	2.23175e-06	4.8194e-05	Decrease
FAM129A	1:184795497-184795697	110.839	10.2266	1.58516	6.45143	1.10798e-10	6.20031e-09	Increase
TROVE2	1:193084891-193085091	363.287	1.2127	0.363556	3.33566	0.000850974	0.00718954	Increase
IPO9	1:201878286-201878509	312.064	-1.41037	0.41827	-3.37192	0.000746464	0.00644253	Decrease
RP11-480I12.5	1:202851998-202852198	106.145	-2.41328	0.92008	-2.6229	0.00871844	0.0444695	Decrease
RP11-480I12.5	1:202852302-202852502	113.527	-3.79411	0.829024	-4.5766	4.72591e-06	9.16319e-05	Decrease
RP11-480I12.5	1:202852995-202853199	1222.83	-1.72147	0.210649	-8.17221	3.02778e-16	4.00617e-14	Decrease
RP11-480I12.5	1:202857642-202857842	144.297	-2.44634	0.713543	-3.42843	0.000607077	0.00539767	Decrease
ATP2B4	1:203683110-203683326	1386	-1.15044	0.213278	-5.39408	6.88759e-08	2.16611e-06	Decrease
ATP2B4	1:203698040-203698253	257.75	-1.2339	0.435278	-2.83473	0.00458641	0.0273312	Decrease
ATP2B4	1:203739825-203740041	624.947	-1.05066	0.299846	-3.50401	0.000458309	0.00429507	Decrease
PLXNA2	1:208243644-208243921	2175.95	-1.03911	0.191065	-5.43852	5.37264e-08	1.74031e-06	Decrease
SLC30A1	1:211576160-211576370	457.099	-1.03068	0.359837	-2.86429	0.00417941	0.0254101	Decrease
DTL	1:212100860-212101060	266.694	-1.57519	0.44469	-3.54221	0.000396788	0.00386225	Decrease
CENPF	1:214622079-214622279	395.631	1.13495	0.364154	3.11668	0.001829	0.0132573	Increase
WNT4	1:22119527-22119727	281.718	1.36669	0.457692	2.98604	0.00282611	0.0187762	Increase
WNT4	1:22127177-22127377	105.866	2.20531	0.782552	2.8181	0.00483093	0.0284624	Increase
ITPKB	1:226736300-226736500	404.826	-1.1757	0.339475	-3.46329	0.000533609	0.00486922	Decrease
CDC42BPA	1:226994026-226994230	1525.98	1.33837	0.188844	7.08717	1.36882e-12	1.07394e-10	Increase
WNT9A	1:227946458-227946667	278.761	-1.32777	0.424581	-3.12724	0.00176459	0.012856	Decrease
C1orf35	1:228104471-228104673	623.173	-1.03772	0.278616	-3.72456	0.000195659	0.00214223	Decrease
URB2	1:229637119-229637319	354.323	-1.07311	0.417719	-2.56897	0.0102003	0.0499707	Decrease
LUZP1	1:23088757-23088992	1012.66	-1.13428	0.246975	-4.59269	4.37577e-06	8.56128e-05	Decrease
LUZP1	1:23091185-23091401	756.835	-1.22595	0.266414	-4.60167	4.19108e-06	8.25162e-05	Decrease
E2F2	1:23509654-23509876	316.837	-2.24987	0.395322	-5.69122	1.26133e-08	4.81495e-07	Decrease
GGPS1	1:235330163-235330363	198.029	-1.32131	0.482306	-2.73957	0.00615204	0.0340609	Decrease
HEATR1	1:236551564-236551864	854.8	1.06836	0.264481	4.03947	5.35728e-05	0.000733431	Increase
LGALS8	1:236551564-236551864	854.8	1.06836	0.264481	4.03947	5.35728e-05	0.000733431	Increase
CNST	1:246665827-246666037	4606.51	1.07602	0.135706	7.92911	2.20728e-15	2.57181e-13	Increase
AIM1L	1:26346151-26346351	289.737	-1.96505	0.40234	-4.88406	1.03924e-06	2.46404e-05	Decrease
SFN	1:26863284-26863484	738.478	-1.7298	0.356918	-4.84649	1.25668e-06	2.9372e-05	Decrease
SFN	1:26863654-26863863	1605.57	-2.34357	0.196396	-11.9329	7.97702e-33	4.44804e-30	Decrease
AHDC1	1:27547308-27547508	499.683	-1.60813	0.339175	-4.74131	2.12338e-06	4.61732e-05	Decrease
AHDC1	1:27548662-27548882	1042.22	-1.11741	0.235364	-4.74759	2.05858e-06	4.48895e-05	Decrease
AHDC1	1:27549733-27549933	1646.04	-1.03318	0.246977	-4.18329	2.87318e-05	0.0004299	Decrease
THEMIS2	1:27885975-27886175	196.809	1.63882	0.4958	3.30541	0.000948364	0.00783429	Increase
SESN2	1:28280981-28281181	271.774	2.30798	0.435159	5.30377	1.13436e-07	3.39286e-06	Increase
PHACTR4	1:28496586-28496786	234.98	1.43057	0.485916	2.94407	0.00323925	0.0208468	Increase
SYNC	1:32695648-32695848	104.544	-3.22665	0.808187	-3.99245	6.53939e-05	0.000864517	Decrease
ZMYM6	1:34987191-34987467	239.588	1.15384	0.436023	2.64629	0.00813799	0.0420584	Increase
RP11-244H3.4	1:34987191-34987467	239.588	1.15384	0.436023	2.64629	0.00813799	0.0420584	Increase
C1orf216	1:35715784-35715984	345.691	-2.1049	0.367635	-5.72553	1.03113e-08	4.07912e-07	Decrease
CLSPN	1:35753815-35754015	445.202	-1.96796	0.363571	-5.41285	6.2029e-08	1.99682e-06	Decrease
CLSPN	1:35760386-35760760	2363.32	-1.86655	0.161599	-11.5506	7.33385e-31	3.18065e-28	Decrease
CLSPN	1:35764303-35764503	321.825	-2.18721	0.382719	-5.71493	1.09746e-08	4.25179e-07	Decrease
AGO3	1:36055755-36055955	182.73	1.88091	0.520871	3.6111	0.000304906	0.00310534	Increase
MACF1	1:39410151-39410485	3067.68	-1.09878	0.150609	-7.29553	2.97477e-13	2.63893e-11	Decrease
MACF1	1:39411533-39411748	1004.98	-1.06685	0.22346	-4.77423	1.80398e-06	4.01791e-05	Decrease
MACF1	1:39412034-39412243	923.186	-1.12314	0.275248	-4.08046	4.49475e-05	0.000631651	Decrease
MACF1	1:39412489-39412764	1019.63	-1.63164	0.271593	-6.00768	1.88202e-09	8.59183e-08	Decrease
MYCL	1:39897227-39897427	160.011	1.76829	0.530065	3.33599	0.000849973	0.00718496	Increase
MOB3C	1:46609423-46609623	180.858	-1.76122	0.5545	-3.17623	0.00149205	0.0112785	Decrease
MKNK1	1:46609423-46609623	180.858	-1.76122	0.5545	-3.17623	0.00149205	0.0112785	Decrease
TXNDC12	1:52041528-52041728	582.563	1.97371	0.317181	6.22267	4.88773e-10	2.41494e-08	Increase
RP11-91A18.4	1:52041528-52041728	582.563	1.97371	0.317181	6.22267	4.88773e-10	2.41494e-08	Increase
TXNDC12	1:52055124-52055324	960.796	1.85497	0.254136	7.2991	2.89694e-13	2.61749e-11	Increase
ORC1	1:52389262-52389462	199.321	-2.03463	0.484316	-4.20104	2.65697e-05	0.000401969	Decrease
ORC1	1:52393490-52393692	1484.45	-1.78358	0.203514	-8.76389	1.88631e-18	3.1001e-16	Decrease
CPT2	1:53210447-53210647	324.985	-1.01771	0.387476	-2.62651	0.00862648	0.0441157	Decrease
RP5-1024G6.2	1:53210447-53210647	324.985	-1.01771	0.387476	-2.62651	0.00862648	0.0441157	Decrease
NDC1	1:53767818-53768040	1128.88	-1.02756	0.240908	-4.26538	1.99563e-05	0.000320553	Decrease
KANK4	1:62273735-62273935	235.798	-1.97595	0.603841	-3.2723	0.00106676	0.00859407	Decrease
PDE4B	1:66372543-66372788	5387.03	1.21114	0.132167	9.16377	5.01146e-20	9.65975e-18	Increase
GADD45A	1:67687801-67688006	2364.57	1.31551	0.164591	7.99258	1.32141e-15	1.58701e-13	Increase
CAMTA1	1:7489614-7489815	416.359	-1.40348	0.338763	-4.14297	3.42834e-05	0.000498851	Decrease
ZZZ3	1:77565615-77565815	639.326	1.23481	0.321058	3.84605	0.000120037	0.00141733	Increase
RP11-206L10.9	1:790204-790526	334.708	1.36542	0.392248	3.48101	0.000499536	0.00460133	Increase
RP5-857K21.4	1:790204-790526	334.708	1.36542	0.392248	3.48101	0.000499536	0.00460133	Increase
ERRFI1	1:8013203-8013417	3777.1	1.38398	0.13892	9.96248	2.22447e-23	5.98804e-21	Increase
ERRFI1	1:8013968-8014172	8183.47	1.29288	0.115223	11.2207	3.226e-29	1.25919e-26	Increase
ADGRL2	1:81943216-81943584	1148.61	-1.11063	0.293606	-3.78271	0.000155128	0.00176424	Decrease
ADGRL2	1:81990454-81990655	510.316	-1.16898	0.401822	-2.9092	0.00362353	0.022849	Decrease
LMO4	1:87344879-87345079	299.661	1.99986	0.478115	4.18281	2.87924e-05	0.000430178	Increase
RP11-302M6.4	1:89820920-89821120	274.171	1.1929	0.412549	2.89154	0.00383356	0.0237891	Increase
LRRC8D	1:89820920-89821120	274.171	1.1929	0.412549	2.89154	0.00383356	0.0237891	Increase
RP11-54O7.3	1:919976-920212	1262.32	1.10094	0.261897	4.20369	2.62595e-05	0.000398436	Increase
RPAP2	1:92387482-92387684	574.649	1.4064	0.340137	4.1348	3.55265e-05	0.000514541	Increase
TMEM201	1:9613122-9613417	553.663	-1.08538	0.34545	-3.14194	0.00167832	0.0123371	Decrease
PERM1	1:979441-979670	203.366	1.65063	0.483607	3.41316	0.000642153	0.00567399	Increase
PALMD	1:99689382-99689582	242.069	2.20212	0.556099	3.95994	7.49673e-05	0.000966528	Increase
C10orf2	10:100989077-100989277	410.86	-1.33095	0.444529	-2.99407	0.00275287	0.0184229	Decrease
HPS6	10:102067409-102067609	371.984	-1.03294	0.376502	-2.74351	0.00607859	0.0337981	Decrease
NANOS1	10:119030821-119031037	3693.14	1.39281	0.137981	10.0943	5.85697e-24	1.63294e-21	Increase
RGS10	10:119519434-119519634	214.054	1.26211	0.460158	2.74277	0.00609232	0.0338383	Increase
TIAL1	10:119596863-119597144	531.338	1.23037	0.303644	4.05201	5.07786e-05	0.000703924	Increase
MKI67	10:128098113-128098319	2102.28	-1.0095	0.186994	-5.39858	6.71719e-08	2.13596e-06	Decrease
MKI67	10:128099152-128099352	1752.25	-1.17509	0.184692	-6.36245	1.98564e-10	1.06535e-08	Decrease
MKI67	10:128101423-128101623	2607.1	-1.19785	0.176288	-6.79485	1.08428e-11	7.39248e-10	Decrease
MCM10	10:13209199-13209399	269.044	-1.40185	0.413753	-3.38813	0.000703715	0.00611754	Decrease
LRRC27	10:132348080-132348287	498.836	1.11888	0.32577	3.43456	0.000593522	0.0053165	Increase
KNDC1	10:133162831-133163031	109.646	10.2108	1.60411	6.36541	1.94774e-10	1.04862e-08	Increase
FAM107B	10:14520945-14521168	5258.42	1.35197	0.173602	7.78773	6.82261e-15	7.5015e-13	Increase
SKIDA1	10:21515448-21515700	1052.63	-1.50051	0.231327	-6.48654	8.78298e-11	5.02303e-09	Decrease
SKIDA1	10:21515986-21516225	635.914	-1.25639	0.277611	-4.52572	6.019e-06	0.000113909	Decrease
ARHGAP12	10:31891562-31891762	260.164	1.16428	0.428659	2.71609	0.00660589	0.0359115	Increase
NRP1	10:33179996-33180210	1361.54	-1.04418	0.215867	-4.83712	1.31731e-06	3.04248e-05	Decrease
FZD8	10:35641570-35641798	252.47	-1.79242	0.560394	-3.19849	0.00138149	0.0105939	Decrease
KLF6	10:3781358-3781558	474.241	-2.4032	0.365056	-6.58311	4.60704e-11	2.75403e-09	Decrease
KLF6	10:3781647-3781873	1158.91	-1.34009	0.24145	-5.55016	2.85405e-08	9.96874e-07	Decrease
AL135791.1	10:37831814-37832014	248.033	1.34825	0.445177	3.02856	0.0024572	0.0168486	Increase
ZNF248	10:37831814-37832014	248.033	1.34825	0.445177	3.02856	0.0024572	0.0168486	Increase
RP11-313J2.1	10:42335470-42335670	131.586	-2.2026	0.850634	-2.58936	0.00961544	0.0478118	Decrease
RP11-313J2.1	10:42337106-42337417	217.135	-1.93165	0.477447	-4.04578	5.21496e-05	0.000719808	Decrease
C10orf10	10:44977479-44977694	213.672	-1.70402	0.601185	-2.83443	0.0045907	0.0273463	Decrease
RASSF4	10:44977479-44977694	213.672	-1.70402	0.601185	-2.83443	0.0045907	0.0273463	Decrease
ANXA8L1	10:46411239-46411464	538.096	-2.05276	0.300832	-6.82361	8.87807e-12	6.10631e-10	Decrease
GLUD1P7	10:46784321-46784541	303.412	1.4812	0.389455	3.80327	0.000142796	0.00165146	Increase
GLUD1P7	10:46785820-46786035	264.454	1.93801	0.435194	4.45321	8.45946e-06	0.000152901	Increase
CH17-360D5.2	10:47969311-47969601	1047.84	-1.90226	0.226411	-8.4018	4.39703e-17	6.41596e-15	Decrease
CH17-360D5.3	10:47970137-47970337	119.878	-2.16202	0.750395	-2.88118	0.00396191	0.0243725	Decrease
CH17-360D5.2	10:47970137-47970337	119.878	-2.16202	0.750395	-2.88118	0.00396191	0.0243725	Decrease
CH17-360D5.3	10:47973202-47973402	573.061	-2.10281	0.290448	-7.23988	4.49084e-13	3.74949e-11	Decrease
CH17-360D5.2	10:47973202-47973402	573.061	-2.10281	0.290448	-7.23988	4.49084e-13	3.74949e-11	Decrease
CH17-360D5.2	10:47973906-47974106	364.528	-2.59946	0.375065	-6.93068	4.18811e-12	3.00111e-10	Decrease
SGMS1-AS1	10:50631393-50631593	131.905	1.90602	0.595546	3.20045	0.00137213	0.0105325	Increase
ANK3	10:60072283-60072483	384.188	1.71378	0.40538	4.2276	2.362e-05	0.000366215	Increase
UNC5B	10:71299137-71299337	500.812	3.61024	0.368741	9.79072	1.2341e-22	3.05841e-20	Increase
DDIT4	10:72274850-72275059	22180.4	1.06613	0.0978039	10.9006	1.14437e-27	3.8015e-25	Increase
RP11-442H21.2	10:72274850-72275059	22180.4	1.06613	0.0978039	10.9006	1.14437e-27	3.8015e-25	Increase
DDIT4	10:72275128-72275332	33676.1	1.39107	0.0962975	14.4455	2.67456e-47	2.9827e-44	Increase
RP11-442H21.2	10:72275128-72275332	33676.1	1.39107	0.0962975	14.4455	2.67456e-47	2.9827e-44	Increase
ECD	10:73166768-73166968	194.591	1.34697	0.482131	2.79377	0.00520968	0.0300555	Increase
RP11-464F9.21	10:73668705-73668908	302.828	1.2629	0.418119	3.02043	0.00252414	0.0171794	Increase
ZNF503	10:75398332-75398532	175.937	1.33134	0.510311	2.60888	0.00908391	0.0458516	Increase
RP11-399K21.11	10:75398332-75398532	175.937	1.33134	0.510311	2.60888	0.00908391	0.0458516	Increase
RPS24	10:78054497-78054711	404.095	1.91788	0.378506	5.06698	4.04172e-07	1.06955e-05	Increase
PPIF	10:79354101-79354349	1111.4	-1.26081	0.236619	-5.32842	9.90689e-08	2.9976e-06	Decrease
KIF20B	10:89737423-89737634	390.746	-1.10408	0.343165	-3.21734	0.00129386	0.0100742	Decrease
KIF20B	10:89738338-89738538	129.866	-1.83354	0.628589	-2.91692	0.0035351	0.022409	Decrease
PLCE1	10:94252221-94252433	400.098	-1.06207	0.370594	-2.86587	0.0041587	0.0253117	Decrease
EXPH5	11:108578656-108578856	170.715	1.48456	0.521229	2.84819	0.00439691	0.0264136	Increase
PHLDB1	11:118628044-118628256	870.969	-1.02182	0.254897	-4.00873	6.1046e-05	0.00081602	Decrease
PHLDB1	11:118628396-118628599	1409.46	-1.10317	0.203678	-5.41627	6.08557e-08	1.9631e-06	Decrease
RP11-110I1.12	11:118996668-118996968	290.473	-1.34045	0.405854	-3.30278	0.000957302	0.00789976	Decrease
H2AFX	11:119094028-119094343	38707.3	-1.06574	0.0918941	-11.5975	4.24188e-31	1.89224e-28	Decrease
NECTIN1	11:119664969-119665182	1709.64	-1.51388	0.240934	-6.28338	3.31288e-10	1.70706e-08	Decrease
PSMA1	11:14600277-14600477	168.33	-1.83098	0.518129	-3.53383	0.000409588	0.00395234	Decrease
PDE3B	11:14869709-14869960	434.914	-1.14927	0.350713	-3.27695	0.00104936	0.00845826	Decrease
AP006285.2	11:1584483-1584694	896.289	1.44903	0.265825	5.45108	5.0066e-08	1.63531e-06	Increase
KRTAP5-1	11:1584483-1584694	896.289	1.44903	0.265825	5.45108	5.0066e-08	1.63531e-06	Increase
KRTAP5-AS1	11:1584483-1584694	896.289	1.44903	0.265825	5.45108	5.0066e-08	1.63531e-06	Increase
KRTAP5-AS1	11:1584760-1584977	282.506	1.18304	0.451984	2.61743	0.00885952	0.0450126	Increase
AP006285.2	11:1584760-1584977	282.506	1.18304	0.451984	2.61743	0.00885952	0.0450126	Increase
KRTAP5-1	11:1584760-1584977	282.506	1.18304	0.451984	2.61743	0.00885952	0.0450126	Increase
KRTAP5-2	11:1597625-1597833	3289.48	1.71191	0.191493	8.93982	3.89821e-19	7.07707e-17	Increase
KRTAP5-AS1	11:1597625-1597833	3289.48	1.71191	0.191493	8.93982	3.89821e-19	7.07707e-17	Increase
KCNJ11	11:17388946-17389156	275.73	1.07942	0.413186	2.61242	0.00899031	0.0455289	Increase
RP11-295K3.1	11:1749489-1749689	563.782	1.70476	0.387652	4.39766	1.09424e-05	0.000192175	Increase
IFITM10	11:1749489-1749689	563.782	1.70476	0.387652	4.39766	1.09424e-05	0.000192175	Increase
RP11-295K3.1	11:1749736-1749938	1169.99	1.19676	0.221669	5.39885	6.70676e-08	2.13596e-06	Increase
IFITM10	11:1749736-1749938	1169.99	1.19676	0.221669	5.39885	6.70676e-08	2.13596e-06	Increase
SPTY2D1-AS1	11:18588909-18589109	195.344	1.66098	0.52797	3.14597	0.00165535	0.0122314	Increase
NAV2	11:20118446-20118829	6657.06	1.64208	0.140338	11.7008	1.26223e-31	5.79624e-29	Increase
NAV2	11:20119715-20119915	208.035	1.38773	0.521036	2.6634	0.00773552	0.0405148	Increase
NAV2-AS1	11:20119715-20119915	208.035	1.38773	0.521036	2.6634	0.00773552	0.0405148	Increase
ANO3	11:26560903-26561103	389.46	1.47424	0.496965	2.96649	0.00301224	0.0196943	Increase
MUC15	11:26560903-26561103	389.46	1.47424	0.496965	2.96649	0.00301224	0.0196943	Increase
FIBIN	11:26994937-26995137	563.218	3.50465	0.323903	10.8201	2.76609e-27	8.81365e-25	Increase
PGGHG	11:291396-291596	549.358	1.34556	0.390827	3.44286	0.000575595	0.00517373	Increase
PGGHG	11:291642-291842	162.596	1.42922	0.530721	2.69298	0.0070817	0.0378264	Increase
CARS	11:3001025-3001225	581.653	1.65659	0.291639	5.68027	1.34483e-08	5.05949e-07	Increase
TCP11L1	11:33075720-33075920	576.139	-1.11535	0.293704	-3.79752	0.000146149	0.00168276	Decrease
PIGCP1	11:33075720-33075920	576.139	-1.11535	0.293704	-3.79752	0.000146149	0.00168276	Decrease
FJX1	11:35619910-35620110	267.801	-1.46785	0.409773	-3.5821	0.000340846	0.00342447	Decrease
CLP1	11:57661353-57661606	701.432	-1.00934	0.265599	-3.80026	0.000144546	0.00166799	Decrease
FAM111B	11:59124867-59125067	752.585	-2.35549	0.267008	-8.82178	1.12659e-18	1.9119e-16	Decrease
FAM111B	11:59125410-59125610	336.406	-1.8969	0.39617	-4.78809	1.68376e-06	3.79244e-05	Decrease
FAM111B	11:59126910-59127110	991.869	-2.09261	0.354626	-5.9009	3.61528e-09	1.55926e-07	Decrease
MYRF	11:61786557-61786757	202.642	-2.21415	0.482368	-4.59017	4.42879e-06	8.65416e-05	Decrease
TMEM258	11:61786557-61786757	202.642	-2.21415	0.482368	-4.59017	4.42879e-06	8.65416e-05	Decrease
FEN1	11:61795952-61796495	14918.6	-1.71849	0.113785	-15.103	1.54774e-51	1.85884e-48	Decrease
FADS2	11:61795952-61796495	14918.6	-1.71849	0.113785	-15.103	1.54774e-51	1.85884e-48	Decrease
FEN1	11:61796849-61797076	1077.41	-1.88364	0.252605	-7.45685	8.86149e-14	8.70154e-12	Decrease
FADS2	11:61796849-61797076	1077.41	-1.88364	0.252605	-7.45685	8.86149e-14	8.70154e-12	Decrease
EML3	11:62602074-62602285	812.269	-1.06884	0.250499	-4.26684	1.98265e-05	0.000319125	Decrease
DRD4	11:637646-637846	166.117	3.09541	0.619945	4.99304	5.94353e-07	1.52125e-05	Increase
SYVN1	11:65127858-65128064	2823.24	1.1547	0.153031	7.54557	4.50301e-14	4.71849e-12	Increase
MALAT1	11:65499138-65499341	36939.3	1.2338	0.1246	9.90211	4.07603e-23	1.02644e-20	Increase
MALAT1	11:65499495-65499715	111744	1.26893	0.130987	9.68749	3.40799e-22	7.82485e-20	Increase
MALAT1	11:65500339-65500551	1.89928e+06	1.12759	0.085951	13.119	2.56195e-39	1.99999e-36	Increase
AP000769.1	11:65502845-65503045	11309.9	1.11698	0.120477	9.2713	1.83894e-20	3.72875e-18	Increase
MALAT1	11:65502845-65503045	11309.9	1.11698	0.120477	9.2713	1.83894e-20	3.72875e-18	Increase
SIPA1	11:65641287-65641536	434.97	-1.41423	0.338076	-4.18318	2.87463e-05	0.0004299	Decrease
YIF1A	11:66288527-66288727	106.333	-2.4327	0.650015	-3.74253	0.000182174	0.00201672	Decrease
PC	11:66857936-66858152	8211.97	-1.07101	0.154001	-6.9546	3.53564e-12	2.59164e-10	Decrease
LRFN4	11:66857936-66858152	8211.97	-1.07101	0.154001	-6.9546	3.53564e-12	2.59164e-10	Decrease
LRFN4	11:66858209-66858409	2920.64	-1.25369	0.180892	-6.93061	4.19037e-12	3.00111e-10	Decrease
PC	11:66858209-66858409	2920.64	-1.25369	0.180892	-6.93061	4.19037e-12	3.00111e-10	Decrease
C11orf86	11:66976448-66976648	185.653	-1.52018	0.509451	-2.98396	0.00284547	0.0188716	Decrease
NUDT8	11:67627728-67627943	6495.6	-1.20745	0.119907	-10.0698	7.50927e-24	2.05688e-21	Decrease
MYEOV	11:69295812-69296013	1169.58	1.02204	0.225357	4.53522	5.75424e-06	0.000109429	Increase
PAAF1	11:73927448-73927648	490.519	1.37356	0.324782	4.22916	2.34563e-05	0.000364401	Increase
TRIM66	11:8668510-8668850	571.559	1.0761	0.323268	3.32881	0.000872187	0.00732909	Increase
CTSC	11:88293956-88294184	1573.85	-1.1695	0.202648	-5.77106	7.8774e-09	3.22808e-07	Decrease
C12orf45	12:105024287-105024516	453.843	2.44266	0.363706	6.71602	1.86751e-11	1.21489e-09	Increase
ALDH1L2	12:105024287-105024516	453.843	2.44266	0.363706	6.71602	1.86751e-11	1.21489e-09	Increase
TMEM263	12:106971127-106971371	1278.99	1.21509	0.213428	5.69321	1.2467e-08	4.77078e-07	Increase
FICD	12:108519208-108519450	405.101	1.41941	0.342341	4.14618	3.38063e-05	0.000493295	Increase
FICD	12:108519909-108520109	235.295	1.70025	0.458006	3.71229	0.000205395	0.00222938	Increase
SSH1	12:108787568-108787768	306.259	-1.25472	0.416995	-3.00896	0.00262142	0.0177486	Decrease
TRPV4	12:109786382-109786646	405.167	1.22702	0.412036	2.97794	0.00290197	0.0191498	Increase
TRPV4	12:109786864-109787070	582.06	1.18893	0.375838	3.16341	0.00155935	0.0116656	Increase
SLC8B1	12:113334489-113334689	1062.03	-1.31661	0.238806	-5.51328	3.522e-08	1.20063e-06	Decrease
TAOK3	12:118152271-118152476	472.829	1.05044	0.317693	3.30646	0.000944829	0.00781749	Increase
ORAI1	12:121641552-121641763	846.052	-1.03194	0.281847	-3.66136	0.00025088	0.00263415	Decrease
B3GNT4	12:122208106-122208306	433.601	1.08602	0.353828	3.06934	0.00214529	0.0150876	Increase
RP11-512M8.5	12:122208106-122208306	433.601	1.08602	0.353828	3.06934	0.00214529	0.0150876	Increase
DIABLO	12:122208106-122208306	433.601	1.08602	0.353828	3.06934	0.00214529	0.0150876	Increase
CLIP1	12:122322272-122322472	225.578	1.51796	0.501612	3.02617	0.00247673	0.0169453	Increase
CCDC150P1	12:122322272-122322472	225.578	1.51796	0.501612	3.02617	0.00247673	0.0169453	Increase
UBC	12:124914707-124914907	3645.03	-3.85334	0.14894	-25.8717	1.38653e-147	2.16479e-143	Decrease
THRIL	12:125025376-125025583	14252.9	-1.18813	0.101417	-11.7152	1.06505e-31	5.17185e-29	Decrease
BRI3BP	12:125025376-125025583	14252.9	-1.18813	0.101417	-11.7152	1.06505e-31	5.17185e-29	Decrease
FBRSL1	12:132550536-132550802	707.747	1.12689	0.303749	3.70994	0.000207306	0.00224456	Increase
RP13-554M15.7	12:132550536-132550802	707.747	1.12689	0.303749	3.70994	0.000207306	0.00224456	Increase
ANKLE2	12:132732954-132733281	568.004	-1.17133	0.330973	-3.53906	0.000401558	0.00388792	Decrease
ZNF605	12:132942749-132942964	595.724	1.21774	0.288544	4.2203	2.43973e-05	0.000374916	Increase
CHFR	12:132942749-132942964	595.724	1.21774	0.288544	4.2203	2.43973e-05	0.000374916	Increase
ADIPOR2	12:1786096-1786308	4082.29	-1.00744	0.13804	-7.29817	2.91708e-13	2.61749e-11	Decrease
PDE3A	12:20553438-20553638	453.435	-2.21353	0.32551	-6.8002	1.04471e-11	7.154e-10	Decrease
SCAF11	12:45974650-45974850	285.372	-1.07017	0.415594	-2.57505	0.0100227	0.0493329	Decrease
SLC38A1	12:46190084-46190297	957.795	1.38291	0.232518	5.94753	2.72227e-09	1.2109e-07	Increase
SLC38A1	12:46190868-46191120	794.33	1.15113	0.278499	4.13334	3.57524e-05	0.000516854	Increase
SLC38A2	12:46359054-46359254	816.594	1.79339	0.267476	6.70484	2.01622e-11	1.28487e-09	Increase
RP1-197B17.3	12:47737219-47737509	2686.08	1.77434	0.161955	10.9558	6.23246e-28	2.16239e-25	Increase
RAPGEF3	12:47737219-47737509	2686.08	1.77434	0.161955	10.9558	6.23246e-28	2.16239e-25	Increase
C1QL4	12:49336621-49336821	180.857	-1.59951	0.535363	-2.98771	0.00281073	0.0187364	Decrease
DAZAP2	12:51269410-51269610	327.286	-1.82514	0.452473	-4.03371	5.49029e-05	0.000747991	Decrease
SMAGP	12:51269410-51269610	327.286	-1.82514	0.452473	-4.03371	5.49029e-05	0.000747991	Decrease
GALNT6	12:51352001-51352218	3781.25	-1.10684	0.139682	-7.92399	2.3001e-15	2.6601e-13	Decrease
GALNT6	12:51379391-51379595	2983.71	-1.14361	0.149904	-7.62897	2.36639e-14	2.51336e-12	Decrease
KRT86	12:52306322-52306579	644.296	1.83701	0.276811	6.63634	3.21573e-11	2.01635e-09	Increase
MFSD5	12:53253357-53253652	772.566	-1.23838	0.291023	-4.25526	2.0881e-05	0.000333269	Decrease
RP11-834C11.12	12:54002600-54002803	683.026	-1.02681	0.301119	-3.40998	0.000649678	0.00572105	Decrease
HOXC9	12:54002600-54002803	683.026	-1.02681	0.301119	-3.40998	0.000649678	0.00572105	Decrease
HOXC6	12:54002600-54002803	683.026	-1.02681	0.301119	-3.40998	0.000649678	0.00572105	Decrease
HOXC8	12:54011165-54011375	543.536	-1.19596	0.30719	-3.89322	9.89208e-05	0.00121274	Decrease
RP11-834C11.12	12:54011165-54011375	543.536	-1.19596	0.30719	-3.89322	9.89208e-05	0.00121274	Decrease
HOXC6	12:54011165-54011375	543.536	-1.19596	0.30719	-3.89322	9.89208e-05	0.00121274	Decrease
PHC1P1	12:55411600-55411800	338.461	-1.3903	0.392486	-3.54228	0.000396678	0.00386225	Decrease
GDF11	12:55749613-55749837	671.42	-1.05384	0.280727	-3.75397	0.000174055	0.00194247	Decrease
GDF11	12:55751361-55751711	1133.56	-1.65324	0.215336	-7.67752	1.62201e-14	1.75864e-12	Decrease
B4GALNT3	12:561564-561770	1071.61	1.18632	0.31849	3.72484	0.000195441	0.00214135	Increase
B4GALNT3	12:562132-562350	494.581	1.23216	0.320007	3.85042	0.000117917	0.00139685	Increase
TIMELESS	12:56417508-56417708	494.924	-1.00705	0.353066	-2.8523	0.00434036	0.026205	Decrease
RP11-153M3.1	12:56511238-56511438	219.253	1.88258	0.459911	4.09337	4.25153e-05	0.000600716	Increase
MARS	12:57516661-57516861	553.006	3.2617	0.367213	8.88231	6.54843e-19	1.16183e-16	Increase
DDIT3	12:57516661-57516861	553.006	3.2617	0.367213	8.88231	6.54843e-19	1.16183e-16	Increase
MON2	12:62511804-62512004	212.424	1.85489	0.488999	3.79324	0.000148697	0.00170832	Increase
SRGAP1	12:64142570-64142776	2168.35	1.14553	0.178281	6.42543	1.31501e-10	7.22932e-09	Increase
SRGAP1	12:64143172-64143457	1510.47	1.00841	0.217259	4.64151	3.45873e-06	6.99497e-05	Increase
KITLG	12:88496355-88496555	673.33	1.1794	0.277715	4.2468	2.16844e-05	0.000343018	Increase
DUSP6	12:89348817-89349017	226.148	1.97298	0.487686	4.0456	5.21887e-05	0.000719808	Increase
DUSP6	12:89350636-89350836	213.761	1.83964	0.533361	3.44914	0.000562372	0.00509594	Increase
PHC1	12:8939391-8939591	395.159	-1.25269	0.355925	-3.51954	0.000432299	0.00410553	Decrease
PGAM1P5	12:95658249-95658450	2700.83	1.10695	0.177865	6.22354	4.86075e-10	2.40923e-08	Increase
NTN4	12:95658249-95658450	2700.83	1.10695	0.177865	6.22354	4.86075e-10	2.40923e-08	Increase
NTN4	12:95738042-95738248	731.492	1.16633	0.279825	4.16807	3.0719e-05	0.000455043	Increase
EFNB2	13:106492803-106493003	187.686	-1.77066	0.617193	-2.86889	0.0041192	0.0251518	Decrease
ARGLU1	13:106543926-106544168	851.602	1.0922	0.286849	3.80759	0.000140328	0.00162653	Increase
ATP11A	13:112843652-112843852	205.289	1.6636	0.502436	3.31106	0.000929417	0.0077145	Increase
MCF2L	13:113005929-113006129	119.647	-1.79194	0.65053	-2.75458	0.00587675	0.0329102	Decrease
MCF2L	13:113017275-113017475	384.702	-1.30686	0.451451	-2.89481	0.00379389	0.0236558	Decrease
MCF2L	13:113017549-113017763	877.381	-1.07726	0.243291	-4.42786	9.51717e-06	0.000170021	Decrease
F7	13:113118632-113118832	152.866	3.43837	0.746008	4.60902	4.04563e-06	8.00564e-05	Increase
F7	13:113119099-113119403	648.995	1.93212	0.285805	6.76027	1.3774e-11	9.22973e-10	Increase
ADPRHL1	13:113441755-113441955	126.329	1.73138	0.644459	2.68656	0.0072192	0.0384294	Increase
TMCO3	13:113511049-113511249	320.842	1.78709	0.459732	3.88725	0.000101387	0.00123765	Increase
RP11-230F18.6	13:113511561-113511761	772.496	1.44167	0.322572	4.46929	7.84781e-06	0.000143643	Increase
TMCO3	13:113511561-113511761	772.496	1.44167	0.322572	4.46929	7.84781e-06	0.000143643	Increase
RP11-230F18.6	13:113511805-113512011	1471.95	1.36471	0.20525	6.64899	2.95109e-11	1.85788e-09	Increase
TMCO3	13:113511805-113512011	1471.95	1.36471	0.20525	6.64899	2.95109e-11	1.85788e-09	Increase
TMCO3	13:113514498-113514698	298.273	1.82155	0.438342	4.15554	3.24516e-05	0.000477987	Increase
TMCO3	13:113533636-113533836	429.837	1.69172	0.38899	4.34901	1.3675e-05	0.00023082	Increase
RASA3	13:114037657-114037916	773.534	-1.0482	0.289885	-3.61591	0.000299297	0.00305619	Decrease
ZMYM5	13:19824696-19824896	167.808	2.38472	0.567323	4.20346	2.62866e-05	0.000398458	Increase
ZMYM5	13:19824949-19825149	264.219	1.99319	0.505515	3.94289	8.05072e-05	0.00103029	Increase
IFT88	13:20608453-20608692	281.435	1.27099	0.400938	3.17004	0.00152416	0.0114462	Increase
IL17D	13:20703005-20703205	321.984	-1.26265	0.461309	-2.73709	0.00619844	0.034251	Decrease
RP11-172H24.4	13:20703005-20703205	321.984	-1.26265	0.461309	-2.73709	0.00619844	0.034251	Decrease
SACS	13:23337989-23338189	154.691	-1.63988	0.542898	-3.0206	0.00252275	0.0171774	Decrease
SACS	13:23341344-23341544	105.975	-3.46278	0.692269	-5.00207	5.67176e-07	1.45408e-05	Decrease
SACS	13:23355135-23355335	290.256	-2.37908	0.436959	-5.44464	5.19107e-08	1.68499e-06	Decrease
SACS	13:23355348-23355575	717.992	-1.67552	0.265281	-6.31601	2.68407e-10	1.41099e-08	Decrease
CENPJ	13:24912793-24913066	673.451	-1.09191	0.327001	-3.33915	0.000840338	0.00713055	Decrease
RP11-93G5.1	13:38038212-38038412	101.271	1.89244	0.721894	2.62149	0.00875462	0.0445812	Increase
TPT1-AS1	13:45391668-45391868	184.212	1.4572	0.508481	2.86578	0.00415981	0.0253117	Increase
DLEU1	13:50546615-50546815	138.322	2.26726	0.575251	3.94135	8.10253e-05	0.00103354	Increase
FAM124A	13:51251841-51252113	411.907	-1.01725	0.39576	-2.57037	0.010159	0.0498468	Decrease
KCTD12	13:76884893-76885093	132.7	-2.44558	0.60807	-4.02188	5.77352e-05	0.000778428	Decrease
RP11-226E21.4	13:77000445-77000740	1198.91	-1.02165	0.241443	-4.23144	2.32205e-05	0.000362179	Decrease
CLN5	13:77000445-77000740	1198.91	-1.02165	0.241443	-4.23144	2.32205e-05	0.000362179	Decrease
FBXL3	13:77000445-77000740	1198.91	-1.02165	0.241443	-4.23144	2.32205e-05	0.000362179	Decrease
SLITRK5	13:87678007-87678207	319.545	-1.4843	0.432854	-3.4291	0.000605588	0.0053944	Decrease
DNAJC3	13:95790903-95791103	1870.82	1.45642	0.219967	6.62108	3.56587e-11	2.20055e-09	Increase
ZIC5	13:99965272-99965486	574.496	-1.09062	0.298741	-3.65071	0.000261514	0.00272929	Decrease
WDR25	14:100381303-100381509	259.874	1.38218	0.454935	3.0382	0.00237998	0.0164273	Increase
MOK	14:102225506-102225728	240.594	1.32504	0.458138	2.89222	0.00382527	0.0237552	Increase
TECPR2	14:102498231-102498431	142.27	2.18668	0.567236	3.85497	0.000115743	0.00137492	Increase
TNFAIP2	14:103126393-103126593	684.981	-1.1641	0.312469	-3.72548	0.000194942	0.00213738	Decrease
KIF26A	14:104175607-104175807	337.677	-1.49821	0.372946	-4.01723	5.88869e-05	0.000790543	Decrease
KIF26A	14:104176203-104176427	399.651	-1.23948	0.433377	-2.86005	0.00423573	0.0256925	Decrease
SIVA1	14:104754573-104754773	396.6	1.3214	0.382036	3.45883	0.000542521	0.00494188	Increase
SIVA1	14:104756045-104756252	1232.93	1.05974	0.215944	4.90747	9.22594e-07	2.22979e-05	Increase
SIVA1	14:104756976-104757180	1019.84	1.33725	0.244794	5.46277	4.68754e-08	1.54402e-06	Increase
SIVA1	14:104757615-104757815	238.425	2.33882	0.44883	5.21093	1.87895e-07	5.36307e-06	Increase
SIVA1	14:104757973-104758173	354.78	1.27559	0.358887	3.55429	0.000379005	0.00374283	Increase
SIVA1	14:104758368-104758691	820.412	1.34049	0.317801	4.21803	2.46442e-05	0.000377543	Increase
AHNAK2	14:104953666-104953866	172.886	-1.74275	0.598249	-2.91308	0.00357888	0.022659	Decrease
CDCA4	14:105011295-105011584	5559.3	-1.16791	0.122958	-9.49845	2.13035e-21	4.49475e-19	Decrease
CDCA4	14:105011678-105011878	866.017	-1.3087	0.270066	-4.84584	1.26077e-06	2.94236e-05	Decrease
BRF1	14:105247188-105247404	268.142	-1.06513	0.40965	-2.60011	0.00931948	0.0466512	Decrease
TMEM121	14:105529248-105529448	169.786	-1.39792	0.537046	-2.60299	0.0092415	0.0464246	Decrease
LINC01297	14:19371679-19371910	763.625	1.07723	0.252365	4.26854	1.96758e-05	0.000317353	Increase
GRAMD4P3	14:19371679-19371910	763.625	1.07723	0.252365	4.26854	1.96758e-05	0.000317353	Increase
DHRS4-AS1	14:23982924-23983208	483.391	-1.1055	0.323222	-3.42025	0.000625631	0.00554552	Decrease
DHRS4L2	14:23982924-23983208	483.391	-1.1055	0.323222	-3.42025	0.000625631	0.00554552	Decrease
PCK2	14:24103802-24104024	2363.89	2.10802	0.161462	13.0559	5.88447e-39	4.37496e-36	Increase
NRL	14:24103802-24104024	2363.89	2.10802	0.161462	13.0559	5.88447e-39	4.37496e-36	Increase
RP11-468E2.1	14:24195814-24196029	670.775	1.2538	0.407327	3.07811	0.00208315	0.0147228	Increase
RP11-468E2.1	14:24196558-24196758	286.535	1.0525	0.40621	2.59103	0.00956883	0.0476754	Increase
TGM1	14:24249169-24249426	1038.84	1.12642	0.244862	4.60022	4.22047e-06	8.28858e-05	Increase
CTD-2591A6.2	14:28410035-28410245	453.253	1.22956	0.393669	3.12335	0.00178806	0.0130089	Increase
SCFD1	14:30668437-30668637	149.526	1.77132	0.558068	3.17402	0.00150343	0.0113284	Increase
CTAGE5	14:39387199-39387414	375.942	1.7959	0.379189	4.73616	2.17808e-06	4.72967e-05	Increase
RPL32P29	14:49577479-49577683	636.576	1.1104	0.311771	3.56158	0.000368623	0.00365649	Increase
RPS29	14:49577479-49577683	636.576	1.1104	0.311771	3.56158	0.000368623	0.00365649	Increase
LINC01588	14:49990233-49990433	126.801	1.82768	0.634315	2.88135	0.00395974	0.0243725	Increase
SOS2	14:50118454-50118827	683.377	1.19291	0.363908	3.27804	0.0010453	0.00843427	Increase
AP5M1	14:57274587-57274787	540.865	-1.06823	0.364184	-2.9332	0.00335487	0.0214517	Decrease
MTHFD1	14:64447349-64447630	361.703	1.29262	0.407278	3.17381	0.0015045	0.0113284	Increase
CTD-2555O16.2	14:64447349-64447630	361.703	1.29262	0.407278	3.17381	0.0015045	0.0113284	Increase
HSPA2	14:64542510-64542710	350.814	-2.79573	0.402098	-6.95285	3.57989e-12	2.61181e-10	Decrease
PLEKHG3	14:64742214-64742414	405.29	-1.06894	0.383774	-2.78533	0.00534731	0.0306714	Decrease
RAD51B	14:68458810-68459077	291.992	1.56083	0.398722	3.91457	9.05647e-05	0.00112579	Increase
RAD51B	14:68483586-68483786	417.943	2.45855	0.339508	7.24151	4.43722e-13	3.72464e-11	Increase
FOS	14:75281152-75281352	1615.17	-1.26053	0.291509	-4.32414	1.53128e-05	0.000254881	Decrease
DIO2	14:80198880-80199080	160.899	-2.32187	0.574259	-4.04324	5.27178e-05	0.000725183	Decrease
DIO2	14:80202592-80202835	1653.37	-1.55933	0.188569	-8.2693	1.34748e-16	1.86179e-14	Decrease
DIO2	14:80202901-80203101	1075.31	-1.399	0.258982	-5.40191	6.59347e-08	2.11384e-06	Decrease
STON2	14:81270740-81270940	146.39	-2.79906	0.628973	-4.45021	8.57858e-06	0.000154841	Decrease
STON2	14:81276923-81277123	207.285	-2.16407	0.492248	-4.39631	1.10109e-05	0.000193161	Decrease
SEL1L	14:81476359-81476559	1283.56	1.02349	0.209568	4.88381	1.04055e-06	2.46404e-05	Increase
SEL1L	14:81476916-81477129	7267.12	1.0546	0.116041	9.0882	1.00692e-19	1.87155e-17	Increase
TRIP11	14:91969614-91969814	270.356	1.48928	0.540712	2.7543	0.00588178	0.0329266	Increase
C14orf132	14:96088093-96088293	138.773	-1.93225	0.589251	-3.27916	0.00104115	0.00841381	Decrease
ADAMTS17	15:100110411-100110773	223.339	1.4175	0.450933	3.14348	0.0016695	0.0122894	Increase
RP11-505E24.2	15:101065821-101066021	239.751	-1.34525	0.512687	-2.62393	0.00869216	0.0443499	Decrease
LRRK1	15:101065821-101066021	239.751	-1.34525	0.512687	-2.62393	0.00869216	0.0443499	Decrease
RP11-701H24.9	15:24989766-24989966	115.131	4.0253	0.69625	5.7814	7.40797e-09	3.05173e-07	Increase
SNHG14	15:24989766-24989966	115.131	4.0253	0.69625	5.7814	7.40797e-09	3.05173e-07	Increase
GOLGA8A	15:34387448-34387719	3379.87	1.24412	0.141917	8.76651	1.84284e-18	3.06088e-16	Increase
GOLGA8B	15:34533671-34533871	2627.31	1.12358	0.154046	7.29375	3.01434e-13	2.65892e-11	Increase
DPH6	15:35389594-35389794	105.359	1.96472	0.649144	3.02664	0.00247292	0.0169267	Increase
FSIP1	15:39600876-39601076	118.111	2.76859	0.686136	4.03505	5.45899e-05	0.000744377	Increase
KNL1	15:40623560-40623804	631.107	-1.19208	0.324585	-3.67264	0.000240062	0.00253763	Decrease
DLL4	15:40936740-40936940	179.197	1.68892	0.519665	3.25003	0.00115394	0.00915772	Increase
CHAC1	15:40955699-40955901	5700.56	2.70183	0.138744	19.4735	1.84238e-84	7.19127e-81	Increase
CHAC1	15:40955916-40956129	6315.82	2.72879	0.134396	20.3041	1.1822e-91	9.22886e-88	Increase
PDIA3	15:43771084-43771284	2193.85	1.02854	0.175177	5.87141	4.32107e-09	1.8433e-07	Increase
CYP19A1	15:51310824-51311024	136.592	2.17844	0.595798	3.65633	0.000255849	0.00267733	Increase
ZNF280D	15:56631491-56631714	607.165	1.35266	0.288167	4.69404	2.67866e-06	5.62123e-05	Increase
TCF12	15:57286103-57286303	238.983	1.40755	0.438737	3.20819	0.00133575	0.0103062	Increase
AC069368.3	15:64865198-64865437	456.746	-1.04491	0.32548	-3.21038	0.0013256	0.0102408	Decrease
PLEKHO2	15:64865198-64865437	456.746	-1.04491	0.32548	-3.21038	0.0013256	0.0102408	Decrease
ANKDD1A	15:64953643-64953860	371.334	1.15463	0.430804	2.68018	0.00735832	0.0390103	Increase
C15orf61	15:67522112-67522312	156.183	2.74862	0.55479	4.95434	7.25756e-07	1.79898e-05	Increase
PAQR5	15:69403365-69403565	129.046	2.54244	0.597544	4.25481	2.09227e-05	0.000333333	Increase
RP11-253M7.1	15:69403365-69403565	129.046	2.54244	0.597544	4.25481	2.09227e-05	0.000333333	Increase
COMMD4	15:75341571-75341788	395.501	-1.29685	0.369474	-3.50999	0.000448126	0.00421483	Decrease
RP11-650L12.2	15:78589879-78590079	314.448	-2.90774	0.491772	-5.91277	3.36399e-09	1.4712e-07	Decrease
CHRNA5	15:78589879-78590079	314.448	-2.90774	0.491772	-5.91277	3.36399e-09	1.4712e-07	Decrease
AKAP13	15:85743511-85743719	744.416	-1.29691	0.271769	-4.77211	1.8231e-06	4.05472e-05	Decrease
TICRR	15:89623985-89624185	461.38	-1.27232	0.346495	-3.67197	0.000240689	0.00254082	Decrease
KIF7	15:89623985-89624185	461.38	-1.27232	0.346495	-3.67197	0.000240689	0.00254082	Decrease
KIF7	15:89626942-89627142	311.99	-1.57051	0.478142	-3.28462	0.0010212	0.00830218	Decrease
TICRR	15:89626942-89627142	311.99	-1.57051	0.478142	-3.28462	0.0010212	0.00830218	Decrease
KIF7	15:89631771-89632030	307.141	-1.24901	0.435177	-2.87012	0.00410315	0.025093	Decrease
BLM	15:90749744-90749970	744.094	-1.31579	0.301537	-4.36362	1.27925e-05	0.000218284	Decrease
NR2F2	15:96337676-96337901	1587.76	1.41207	0.189965	7.43331	1.05915e-13	1.02711e-11	Increase
ARRDC4	15:97971381-97971614	595.364	-2.09541	0.298056	-7.03026	2.06146e-12	1.56241e-10	Decrease
SYNM	15:99105753-99105953	272.627	-1.89105	0.473024	-3.99779	6.39366e-05	0.000850292	Decrease
RP11-654A16.3	15:99105753-99105953	272.627	-1.89105	0.473024	-3.99779	6.39366e-05	0.000850292	Decrease
RP11-6O2.4	15:99130887-99131087	189.758	-1.97349	0.585313	-3.37168	0.000747123	0.00644466	Decrease
SYNM	15:99130887-99131087	189.758	-1.97349	0.585313	-3.37168	0.000747123	0.00644466	Decrease
ATF7IP2	16:10450355-10450683	399.808	1.32643	0.380693	3.48424	0.000493532	0.0045703	Increase
SNN	16:11676219-11676419	1057.25	-1.19032	0.230128	-5.17242	2.31085e-07	6.43126e-06	Decrease
SNN	16:11676513-11676740	2843.99	-1.11695	0.153631	-7.27039	3.58464e-13	3.07511e-11	Decrease
CACNA1H	16:1202225-1202441	842.169	1.01649	0.272226	3.73398	0.000188477	0.00207671	Increase
CACNA1H	16:1220313-1220519	770.877	1.36859	0.282092	4.8516	1.22472e-06	2.87111e-05	Increase
CACNA1H	16:1220635-1220855	277.485	1.87515	0.48074	3.90055	9.5975e-05	0.00118412	Increase
RP11-958N24.1	16:14914774-14915009	581.701	1.17655	0.331954	3.54432	0.000393628	0.00383867	Increase
PDXDC1	16:15061545-15061748	494.292	1.0116	0.337184	3.00013	0.00269863	0.0181454	Increase
RRN3	16:15061545-15061748	494.292	1.0116	0.337184	3.00013	0.00269863	0.0181454	Increase
PDXDC1	16:15139037-15139261	2015.9	1.11538	0.176782	6.30935	2.80214e-10	1.46321e-08	Increase
PKD1P6	16:15139037-15139261	2015.9	1.11538	0.176782	6.30935	2.80214e-10	1.46321e-08	Increase
PKD1P1	16:16313590-16313790	662.968	1.00034	0.285012	3.50983	0.000448397	0.00421483	Increase
ITPRIPL2	16:19119070-19119290	1017.45	1.08546	0.268134	4.0482	5.1613e-05	0.000713759	Increase
CTD-2349B8.1	16:19119070-19119290	1017.45	1.08546	0.268134	4.0482	5.1613e-05	0.000713759	Increase
MSRB1	16:1938679-1938891	620.28	-1.00371	0.282754	-3.54975	0.000385598	0.00379115	Decrease
ZNF598	16:2001313-2001513	426.001	-1.32832	0.426646	-3.1134	0.00184946	0.0133437	Decrease
CRYM	16:21301157-21301437	599.523	-1.21832	0.312498	-3.89864	9.67351e-05	0.0011883	Decrease
CRYM-AS1	16:21301157-21301437	599.523	-1.21832	0.312498	-3.89864	9.67351e-05	0.0011883	Decrease
UQCRC2	16:21978988-21979229	665.727	1.29124	0.271702	4.7524	2.01016e-06	4.40795e-05	Increase
SCNN1G	16:23215671-23216006	710.24	1.23047	0.265477	4.63494	3.57049e-06	7.17453e-05	Increase
TBC1D24	16:2496128-2496450	2448.63	-1.33684	0.159897	-8.3606	6.2399e-17	8.93794e-15	Decrease
RP11-20I23.1	16:2496128-2496450	2448.63	-1.33684	0.159897	-8.3606	6.2399e-17	8.93794e-15	Decrease
TBC1D24	16:2502950-2503197	235.125	-1.17004	0.444304	-2.63342	0.00845305	0.0433851	Decrease
RP11-20I23.1	16:2502950-2503197	235.125	-1.17004	0.444304	-2.63342	0.00845305	0.0433851	Decrease
RP11-20I23.6	16:2569560-2569760	343.47	1.00573	0.385692	2.60759	0.00911816	0.0459677	Increase
PDPK1	16:2569560-2569760	343.47	1.00573	0.385692	2.60759	0.00911816	0.0459677	Increase
PDPK2P	16:2640574-2640774	310.775	1.0361	0.387842	2.67144	0.00755268	0.0398085	Increase
SBK1	16:28321037-28321237	265.331	-1.1224	0.433628	-2.5884	0.00964243	0.0479145	Decrease
APOBR	16:28497163-28497390	412.518	1.03809	0.360149	2.88239	0.00394667	0.0243362	Increase
NUPR1	16:28535537-28535749	453.206	2.1081	0.352538	5.97978	2.23441e-09	1.00535e-07	Increase
NUPR1	16:28537502-28537702	7010.89	2.22828	0.146004	15.2618	1.37452e-52	1.78837e-49	Increase
KREMEN2	16:2968041-2968317	1057.61	-1.25221	0.228568	-5.47848	4.28993e-08	1.42508e-06	Decrease
PKMYT1	16:2968041-2968317	1057.61	-1.25221	0.228568	-5.47848	4.28993e-08	1.42508e-06	Decrease
PKMYT1	16:2971733-2971948	673.902	-1.4637	0.287574	-5.08981	3.58425e-07	9.59877e-06	Decrease
PAQR4	16:2971733-2971948	673.902	-1.4637	0.287574	-5.08981	3.58425e-07	9.59877e-06	Decrease
PKMYT1	16:2972184-2972384	1226.17	-1.43391	0.267464	-5.36114	8.26991e-08	2.57207e-06	Decrease
PAQR4	16:2972184-2972384	1226.17	-1.43391	0.267464	-5.36114	8.26991e-08	2.57207e-06	Decrease
PAQR4	16:2972431-2972640	3034.34	-1.34355	0.151441	-8.87179	7.19789e-19	1.2627e-16	Decrease
PKMYT1	16:2972431-2972640	3034.34	-1.34355	0.151441	-8.87179	7.19789e-19	1.2627e-16	Decrease
PAQR4	16:2972672-2972872	3152.32	-1.41191	0.174855	-8.07472	6.7634e-16	8.58512e-14	Decrease
PKMYT1	16:2972672-2972872	3152.32	-1.41191	0.174855	-8.07472	6.7634e-16	8.58512e-14	Decrease
SLC5A2	16:31490647-31490847	712.041	1.30943	0.265719	4.9279	8.31195e-07	2.0309e-05	Increase
C16orf58	16:31490647-31490847	712.041	1.30943	0.265719	4.9279	8.31195e-07	2.0309e-05	Increase
GPT2	16:46915541-46915741	521.448	1.35386	0.351998	3.84622	0.000119953	0.00141733	Increase
GPT2	16:46929180-46929380	859.429	1.58845	0.249248	6.37297	1.85401e-10	1.00161e-08	Increase
ROGDI	16:4802832-4803032	215.724	1.24096	0.457118	2.71474	0.00663286	0.0360079	Increase
RAB11FIP3	16:499760-499976	364.155	1.33572	0.356503	3.74672	0.000179163	0.00199236	Increase
LA16c-366D1.3	16:547062-547262	643.3	-1.01956	0.300488	-3.39301	0.0006913	0.00603313	Decrease
CAPN15	16:547062-547262	643.3	-1.01956	0.300488	-3.39301	0.0006913	0.00603313	Decrease
HERPUD1	16:56943291-56943514	6037.57	2.12672	0.12083	17.601	2.42166e-69	7.56187e-66	Increase
CX3CL1	16:57382391-57382700	1441.8	1.03767	0.204779	5.06726	4.03581e-07	1.06955e-05	Increase
CX3CL1	16:57384770-57384977	3582.82	1.46892	0.156939	9.3598	7.98865e-21	1.66302e-18	Increase
KATNB1	16:57747609-57747809	114.201	-2.0798	0.693913	-2.9972	0.0027247	0.0182817	Decrease
AARS	16:70252118-70252318	352.316	2.10041	0.370864	5.66357	1.48257e-08	5.49817e-07	Increase
AARS	16:70252507-70252764	12498.2	1.77729	0.104048	17.0814	2.0401e-65	5.30867e-62	Increase
RFWD3	16:74651991-74652191	170.484	-1.75019	0.630038	-2.7779	0.00547109	0.0312322	Decrease
ATP2C2	16:84463815-84464015	1114.9	1.41091	0.22103	6.38332	1.73288e-10	9.39424e-09	Increase
RP11-517C16.2	16:84463815-84464015	1114.9	1.41091	0.22103	6.38332	1.73288e-10	9.39424e-09	Increase
C16orf74	16:85701364-85701564	278.578	-1.2857	0.408856	-3.14464	0.00166293	0.01227	Decrease
SLC7A5	16:87832366-87832595	6188.85	1.08799	0.136674	7.96042	1.71451e-15	2.01268e-13	Increase
SLC7A5	16:87869288-87869488	1243.34	1.14771	0.230044	4.98908	6.06678e-07	1.54772e-05	Increase
CARHSP1	16:8858647-8858847	305.134	1.28578	0.399272	3.2203	0.00128057	0.00998182	Increase
RP11-77H9.2	16:8858647-8858847	305.134	1.28578	0.399272	3.2203	0.00128057	0.00998182	Increase
RP11-77H9.2	16:8859986-8860186	286.479	1.22852	0.413038	2.97434	0.00293619	0.0193214	Increase
CARHSP1	16:8859986-8860186	286.479	1.22852	0.413038	2.97434	0.00293619	0.0193214	Increase
CTU2	16:88709282-88709482	605.813	1.08156	0.283977	3.80863	0.000139738	0.0016221	Increase
RP5-1142A6.10	16:88709282-88709482	605.813	1.08156	0.283977	3.80863	0.000139738	0.0016221	Increase
CTU2	16:88714573-88714800	1171.36	1.64698	0.233954	7.03976	1.92577e-12	1.46668e-10	Increase
SLC22A31	16:89200733-89200953	427.148	2.1711	0.350589	6.19271	5.91379e-10	2.89442e-08	Increase
ANKRD11	16:89286921-89287163	1671.72	1.19908	0.212072	5.65412	1.56649e-08	5.78193e-07	Increase
ANKRD11	16:89288019-89288229	608.748	1.07667	0.285436	3.77204	0.00016192	0.00183059	Increase
ABR	17:1003774-1004019	423.328	1.23536	0.370659	3.33289	0.000859501	0.00724198	Increase
TVP23C	17:15502696-15502896	237.782	1.90259	0.468349	4.06233	4.85855e-05	0.00067729	Increase
TVP23C-CDRT4	17:15502696-15502896	237.782	1.90259	0.468349	4.06233	4.85855e-05	0.00067729	Increase
CDRT4	17:15502696-15502896	237.782	1.90259	0.468349	4.06233	4.85855e-05	0.00067729	Increase
WDR81	17:1726839-1727140	561.553	-1.43965	0.337209	-4.26931	1.9608e-05	0.000316587	Decrease
RP11-961A15.1	17:1726839-1727140	561.553	-1.43965	0.337209	-4.26931	1.9608e-05	0.000316587	Decrease
RASD1	17:17494718-17495025	1957.58	1.42969	0.229373	6.23302	4.5754e-10	2.29697e-08	Increase
CCDC144NL-AS1	17:20882073-20882351	730.02	1.03216	0.259966	3.97035	7.17684e-05	0.000933767	Increase
CCDC144NL	17:20882073-20882351	730.02	1.03216	0.259966	3.97035	7.17684e-05	0.000933767	Increase
CCDC144NL-AS1	17:20898532-20898742	478.924	1.66966	0.362909	4.60077	4.20922e-06	8.2769e-05	Increase
GTF2IP6	17:27040577-27040783	784.648	1.0278	0.307968	3.33737	0.00084574	0.0071647	Increase
GTF2IP6	17:27042606-27042895	397.379	1.36338	0.387734	3.51627	0.00043765	0.00415382	Increase
VN1R71P	17:27057530-27057744	420.446	1.11611	0.344798	3.23701	0.00120789	0.00951504	Increase
KSR1	17:27538264-27538464	108.71	1.7215	0.652676	2.6376	0.00834952	0.0429384	Increase
TMEM97	17:28326588-28326794	1288.29	-1.0362	0.280997	-3.68759	0.000226387	0.00241764	Decrease
SPAG5	17:28592449-28592934	3102.89	-1.11959	0.157799	-7.09505	1.29305e-12	1.03002e-10	Decrease
RP11-192H23.4	17:28592449-28592934	3102.89	-1.11959	0.157799	-7.09505	1.29305e-12	1.03002e-10	Decrease
ABHD15-AS1	17:29562376-29562663	854.28	-1.25658	0.26434	-4.75364	1.99783e-06	4.39946e-05	Decrease
ABHD15	17:29562376-29562663	854.28	-1.25658	0.26434	-4.75364	1.99783e-06	4.39946e-05	Decrease
GOSR1	17:30523642-30523842	622.142	1.20001	0.344494	3.4834	0.000495094	0.0045733	Increase
ATAD5	17:30893525-30893725	301.542	-2.19825	0.508492	-4.32308	1.53869e-05	0.000255398	Decrease
ATAD5	17:30893891-30894113	260.932	-1.25118	0.451185	-2.7731	0.00555257	0.0315704	Decrease
CDK5R1	17:32489741-32489941	151.148	-1.70167	0.58278	-2.91993	0.00350114	0.022257	Decrease
SLFN5	17:35258765-35258965	331.591	1.3963	0.386781	3.61006	0.000306122	0.0031157	Increase
SLFN5	17:35265884-35266084	159.843	2.54314	0.555522	4.57793	4.69603e-06	9.11929e-05	Increase
C17orf96	17:38673049-38673254	1209.82	-1.01588	0.238799	-4.25413	2.09866e-05	0.00033401	Decrease
RPL19	17:39204439-39204651	22187.8	1.13912	0.119707	9.51594	1.80079e-21	3.90497e-19	Increase
PGAP3	17:39671120-39671320	644.773	1.30349	0.312076	4.17683	2.95595e-05	0.000439536	Increase
KRT40	17:40983957-40984157	125.814	1.58535	0.608223	2.60652	0.00914673	0.0460671	Increase
CYB5D2	17:4172261-4172461	131.113	2.63441	0.811567	3.24608	0.00117007	0.00926854	Increase
ANKFY1	17:4172261-4172461	131.113	2.63441	0.811567	3.24608	0.00117007	0.00926854	Increase
BRCA1	17:43136017-43136217	921.016	1.76381	0.342231	5.15385	2.55194e-07	7.05193e-06	Increase
NBR2	17:43136017-43136217	921.016	1.76381	0.342231	5.15385	2.55194e-07	7.05193e-06	Increase
NBR2	17:43136263-43136463	535.166	1.70762	0.348057	4.90616	9.28758e-07	2.24122e-05	Increase
BRCA1	17:43136263-43136463	535.166	1.70762	0.348057	4.90616	9.28758e-07	2.24122e-05	Increase
NBR2	17:43145031-43145231	522.687	2.27506	0.426862	5.32973	9.83577e-08	2.98186e-06	Increase
BRCA1	17:43145031-43145231	522.687	2.27506	0.426862	5.32973	9.83577e-08	2.98186e-06	Increase
CTD-3199J23.6	17:43145031-43145231	522.687	2.27506	0.426862	5.32973	9.83577e-08	2.98186e-06	Increase
GJC1	17:44804923-44805123	157.102	-2.13197	0.577416	-3.69226	0.000222268	0.00237853	Decrease
RP11-798G7.7	17:45553811-45554011	374.689	1.02238	0.370837	2.75694	0.00583446	0.0327376	Increase
RP11-798G7.6	17:45553811-45554011	374.689	1.02238	0.370837	2.75694	0.00583446	0.0327376	Increase
RP11-798G7.4	17:45553811-45554011	374.689	1.02238	0.370837	2.75694	0.00583446	0.0327376	Increase
GGT6	17:4557859-4558059	341.984	-1.74866	0.416062	-4.20288	2.63544e-05	0.0003991	Decrease
GGT6	17:4558106-4558306	455.52	-1.23952	0.329959	-3.75658	0.000172249	0.00192783	Decrease
C17orf107	17:4900480-4900693	355.155	1.65464	0.381536	4.33679	1.44578e-05	0.000241422	Increase
CHRNE	17:4900480-4900693	355.155	1.65464	0.381536	4.33679	1.44578e-05	0.000241422	Increase
CHRNE	17:4900894-4901094	160.822	2.66141	0.538166	4.94533	7.60168e-07	1.8809e-05	Increase
C17orf107	17:4900894-4901094	160.822	2.66141	0.538166	4.94533	7.60168e-07	1.8809e-05	Increase
DERL2	17:5486387-5486587	116.536	1.93548	0.674036	2.87148	0.00408558	0.0249954	Increase
MIS12	17:5486387-5486587	116.536	1.93548	0.674036	2.87148	0.00408558	0.0249954	Increase
ERN1	17:64043621-64043881	3356.45	1.83213	0.14445	12.6835	7.29785e-37	4.74756e-34	Increase
ERN1	17:64043976-64044193	1284.9	1.73368	0.204705	8.46918	2.47123e-17	3.6746e-15	Increase
TEX2	17:64212750-64212955	2216.08	-1.124	0.17053	-6.59121	4.36269e-11	2.6198e-09	Decrease
LOC440461	17:68199558-68199797	378.53	-1.41987	0.375251	-3.78379	0.000154458	0.00176026	Decrease
ARSG	17:68376784-68376984	262.606	1.22486	0.45091	2.71643	0.00659898	0.0358864	Increase
CLDN7	17:7262902-7263116	828.591	1.4176	0.247738	5.72218	1.05168e-08	4.13598e-07	Increase
GPRC5C	17:74446864-74447103	437.418	1.21594	0.375184	3.24091	0.0011915	0.00941917	Increase
GPRC5C	17:74450367-74450581	479.271	1.08894	0.327883	3.32113	0.000896533	0.00749736	Increase
NAT9	17:74772684-74772884	336.122	-1.8486	0.42095	-4.39151	1.12568e-05	0.000196591	Decrease
SLC16A5	17:75100561-75100761	341.11	1.49946	0.383655	3.90835	9.29279e-05	0.00115149	Increase
MFSD11	17:76737663-76737863	388.828	-1.43582	0.386007	-3.71967	0.000199485	0.00217802	Decrease
RP11-318A15.7	17:76737663-76737863	388.828	-1.43582	0.386007	-3.71967	0.000199485	0.00217802	Decrease
RP11-13K12.1	17:77562562-77562762	249.321	1.72475	0.480206	3.59169	0.000328535	0.00332216	Increase
SOCS3	17:78357966-78358177	453.807	-1.82732	0.338777	-5.39388	6.89527e-08	2.16611e-06	Decrease
CBX4	17:79833890-79834090	51725.1	1.2279	0.103886	11.8197	3.08791e-32	1.55521e-29	Increase
CBX4	17:79834105-79834305	108507	1.19396	0.0995166	11.9976	3.65915e-33	2.11594e-30	Increase
TBC1D16	17:79938816-79939016	665.682	1.16262	0.269245	4.31808	1.57392e-05	0.000259489	Increase
TBC1D16	17:79943754-79943957	921.804	1.08515	0.247531	4.38391	1.16565e-05	0.000202215	Increase
TBC1D16	17:79947230-79947430	591.427	1.20897	0.289746	4.17253	3.01236e-05	0.000447072	Increase
TBC1D16	17:79947533-79947733	909.887	1.31727	0.23575	5.58756	2.30288e-08	8.24653e-07	Increase
TBC1D16	17:79948038-79948340	1116.97	1.21179	0.237717	5.09763	3.43928e-07	9.25818e-06	Increase
TBC1D16	17:79948776-79948976	738.482	1.63761	0.2958	5.5362	3.09098e-08	1.06769e-06	Increase
HGS	17:81701663-81701863	1625.73	1.1953	0.24077	4.96447	6.88874e-07	1.72086e-05	Increase
RP13-1032I1.7	17:81701663-81701863	1625.73	1.1953	0.24077	4.96447	6.88874e-07	1.72086e-05	Increase
RP13-1032I1.10	17:81710173-81710373	361.768	1.00635	0.380257	2.64649	0.00813324	0.0420478	Increase
CD7	17:82317075-82317275	141.522	2.09463	0.598472	3.49997	0.000465313	0.00435025	Increase
C17orf62	17:82442390-82442590	268.867	1.80214	0.414414	4.34864	1.36982e-05	0.000230955	Increase
HEXDC	17:82442390-82442590	268.867	1.80214	0.414414	4.34864	1.36982e-05	0.000230955	Increase
NDEL1	17:8476043-8476250	915.681	1.12053	0.281683	3.97799	6.95003e-05	0.000909562	Increase
MYH10	17:8476043-8476250	915.681	1.12053	0.281683	3.97799	6.95003e-05	0.000909562	Increase
NTN1	17:9243406-9243635	681.563	1.03631	0.268132	3.86494	0.000111115	0.0013304	Increase
TPGS2	18:36786437-36786637	163.407	-1.6084	0.525242	-3.06222	0.00219704	0.0153822	Decrease
RP11-35G9.3	18:57648243-57648476	708.9	1.01682	0.289351	3.51413	0.000441194	0.00416971	Increase
ATP8B1	18:57648243-57648476	708.9	1.01682	0.289351	3.51413	0.000441194	0.00416971	Increase
RP11-35G9.5	18:57648243-57648476	708.9	1.01682	0.289351	3.51413	0.000441194	0.00416971	Increase
TNFRSF11A	18:62369141-62369399	320.39	-1.01208	0.385496	-2.62539	0.00865508	0.0442093	Decrease
TYMS	18:672305-672505	284.848	1.77957	0.458144	3.8843	0.000102625	0.00124879	Increase
ENOSF1	18:672305-672505	284.848	1.77957	0.458144	3.8843	0.000102625	0.00124879	Increase
TSHZ1	18:75286117-75286340	379.548	-1.37438	0.358909	-3.82933	0.000128495	0.00150502	Decrease
PARD6G-AS1	18:80159994-80160194	354.795	-1.05541	0.395505	-2.66851	0.00761882	0.0400796	Decrease
PARD6G	18:80159994-80160194	354.795	-1.05541	0.395505	-2.66851	0.00761882	0.0400796	Decrease
MTCL1	18:8762488-8762727	445.529	-1.07379	0.345555	-3.10744	0.00188714	0.0135779	Decrease
MTCL1	18:8783618-8783818	466.878	-1.32589	0.371357	-3.5704	0.000356443	0.00354694	Decrease
MTCL1	18:8784480-8784693	190.194	-1.38448	0.50828	-2.72385	0.00645264	0.0352381	Decrease
MTCL1	18:8824850-8825132	1159.19	-1.22274	0.216483	-5.64819	1.62141e-08	5.97055e-07	Decrease
MTCL1	18:8825567-8825767	206.561	-1.49007	0.544549	-2.73633	0.00621285	0.0343003	Decrease
MTCL1	18:8825904-8826144	369.806	-1.20141	0.429191	-2.79924	0.00512237	0.0296316	Decrease
LDLR	19:11131444-11131655	2402.85	-1.96429	0.159731	-12.2975	9.34366e-35	5.8353e-32	Decrease
SPC24	19:11131444-11131655	2402.85	-1.96429	0.159731	-12.2975	9.34366e-35	5.8353e-32	Decrease
SPC24	19:11131790-11131990	561.346	-1.3587	0.321481	-4.22638	2.37485e-05	0.000367478	Decrease
LDLR	19:11131790-11131990	561.346	-1.3587	0.321481	-4.22638	2.37485e-05	0.000367478	Decrease
SPC24	19:11145968-11146195	7432.47	-1.00437	0.123749	-8.11619	4.81042e-16	6.15615e-14	Decrease
CCDC151	19:11423459-11423667	286.77	1.2624	0.488366	2.58494	0.00973957	0.0482436	Increase
ZNF823	19:11721553-11721774	372.081	-1.19331	0.391224	-3.05018	0.00228701	0.0159194	Decrease
ZNF844	19:12075520-12075781	471.406	1.15511	0.335419	3.44378	0.000573649	0.00516516	Increase
ZNF44	19:12272900-12273109	597.029	1.06688	0.359959	2.9639	0.0030377	0.0198442	Increase
CIRBP	19:1269879-1270079	317.084	-1.48456	0.409148	-3.62841	0.000285167	0.00292723	Decrease
CIRBP-AS1	19:1269879-1270079	317.084	-1.48456	0.409148	-3.62841	0.000285167	0.00292723	Decrease
CALR	19:12943663-12943936	51262.1	1.10698	0.0935438	11.8338	2.60927e-32	1.35795e-29	Increase
ADGRL1	19:14162694-14162894	592.379	-1.18037	0.329139	-3.58625	0.000335473	0.0033857	Decrease
CTB-55O6.12	19:14162694-14162894	592.379	-1.18037	0.329139	-3.58625	0.000335473	0.0033857	Decrease
KLF2	19:16327046-16327289	1125.33	-2.02548	0.216933	-9.33689	9.92037e-21	2.03798e-18	Decrease
B3GNT3	19:17807930-17808141	855.833	-1.01464	0.244791	-4.14491	3.39941e-05	0.000495103	Decrease
ARRDC2	19:18007213-18007413	159.155	2.18576	0.561754	3.89095	9.98528e-05	0.00122275	Increase
LPAR2	19:19623752-19623970	336.173	-1.37795	0.3887	-3.54503	0.000392574	0.00383078	Decrease
LPAR2	19:19624106-19624320	491.299	-1.70078	0.339255	-5.01329	5.35075e-07	1.38773e-05	Decrease
CTC-260E6.6	19:20226902-20227163	846.07	-1.06518	0.264904	-4.02103	5.79443e-05	0.000780574	Decrease
POP4	19:29616842-29617042	328.826	1.23651	0.433588	2.85181	0.00434714	0.0262297	Increase
CEBPG	19:33379514-33379723	8465.32	1.54275	0.149206	10.3398	4.65727e-25	1.39834e-22	Increase
ZNF792	19:34959246-34959446	313.098	-1.31674	0.38273	-3.44039	0.000580881	0.00521224	Decrease
MFSD12	19:3565213-3565435	407.001	-1.17038	0.385313	-3.03748	0.00238561	0.0164589	Decrease
LRFN3	19:35944593-35944793	157.944	-1.98737	0.541023	-3.67337	0.000239377	0.00253211	Decrease
LINC00665	19:36326529-36326729	117.105	-2.11584	0.700383	-3.02097	0.00251963	0.0171636	Decrease
CAPN12	19:38737711-38737911	135.905	2.21635	0.744101	2.97856	0.00289602	0.0191186	Increase
LRFN1	19:39307273-39307707	8567.23	-1.50726	0.126579	-11.9077	1.07938e-32	5.81118e-30	Decrease
LRFN1	19:39307782-39307982	2639.6	-1.58536	0.166572	-9.51753	1.77343e-21	3.89979e-19	Decrease
LRFN1	19:39314125-39314325	310.809	-1.6671	0.496527	-3.35752	0.000786449	0.00672812	Decrease
PLEKHG2	19:39412995-39413222	745.628	-1.01637	0.259242	-3.92056	8.83441e-05	0.00110257	Decrease
PLEKHG2	19:39423299-39423499	109.564	-1.7883	0.661258	-2.70439	0.0068429	0.0368563	Decrease
ZNF780B	19:40034512-40034712	404.037	1.06635	0.353504	3.01652	0.00255696	0.0173724	Increase
ZNF780B	19:40036261-40036620	845.016	1.45897	0.258619	5.6414	1.68674e-08	6.15306e-07	Increase
ZNF780B	19:40041632-40041846	346.73	1.59618	0.377482	4.2285	2.35258e-05	0.000365117	Increase
AC011513.4	19:41770896-41771131	347.938	1.06666	0.386023	2.76321	0.00572354	0.0322955	Increase
CEACAM6	19:41770896-41771131	347.938	1.06666	0.386023	2.76321	0.00572354	0.0322955	Increase
ZNF574	19:42079699-42079920	2466.91	-1.09161	0.159915	-6.82615	8.72229e-12	6.02571e-10	Decrease
AC084219.2	19:44032618-44032820	265.046	1.42274	0.526203	2.70379	0.00685528	0.0368947	Increase
ZNF222	19:44032618-44032820	265.046	1.42274	0.526203	2.70379	0.00685528	0.0368947	Increase
CHAF1A	19:4409135-4409362	8308.32	-2.03293	0.124664	-16.3074	8.74862e-60	1.95132e-56	Decrease
MARK4	19:45178337-45178617	458.463	-1.20465	0.318501	-3.78224	0.000155422	0.00176609	Decrease
LRG1	19:4538057-4538357	1280.29	-1.30517	0.209523	-6.22922	4.68762e-10	2.33082e-08	Decrease
CTB-50L17.14	19:4538057-4538357	1280.29	-1.30517	0.209523	-6.22922	4.68762e-10	2.33082e-08	Decrease
ERCC1	19:45412739-45412939	252.292	-1.09618	0.42567	-2.57519	0.0100185	0.0493281	Decrease
FOSB	19:45468326-45468544	2412.57	-1.40215	0.160203	-8.75237	2.0892e-18	3.39777e-16	Decrease
ERCC1	19:45468326-45468544	2412.57	-1.40215	0.160203	-8.75237	2.0892e-18	3.39777e-16	Decrease
ERCC1	19:45472926-45473128	2556.9	-2.23915	0.245961	-9.10368	8.73215e-20	1.64259e-17	Decrease
FOSB	19:45472926-45473128	2556.9	-2.23915	0.245961	-9.10368	8.73215e-20	1.64259e-17	Decrease
EML2-AS1	19:45642558-45642760	551.127	2.00874	0.30282	6.63345	3.27922e-11	2.03978e-09	Increase
EML2	19:45642558-45642760	551.127	2.00874	0.30282	6.63345	3.27922e-11	2.03978e-09	Increase
GIPR	19:45681955-45682160	406.109	1.01916	0.340951	2.98915	0.00279752	0.0186597	Increase
FKRP	19:46775296-46775518	12445.3	1.03412	0.105725	9.78121	1.35579e-22	3.3075e-20	Increase
SLC1A5	19:46775296-46775518	12445.3	1.03412	0.105725	9.78121	1.35579e-22	3.3075e-20	Increase
SLC8A2	19:47429880-47430080	210.327	1.65541	0.491342	3.36917	0.000753953	0.00649639	Increase
LIG1	19:48123878-48124078	124.959	-1.70336	0.59749	-2.85085	0.00436023	0.0262579	Decrease
CTC-453G23.5	19:48123878-48124078	124.959	-1.70336	0.59749	-2.85085	0.00436023	0.0262579	Decrease
CYTH2	19:48482120-48482320	1155.11	1.09197	0.225024	4.85268	1.21806e-06	2.85979e-05	Increase
PLEKHA4	19:48861501-48861797	526.53	2.15447	0.385871	5.58339	2.35877e-08	8.39471e-07	Increase
PPP1R15A	19:48873474-48873674	1470.31	1.73589	0.231072	7.51232	5.80892e-14	6.04631e-12	Increase
UHRF1	19:4961472-4961702	1700.09	-1.61493	0.222939	-7.24384	4.36145e-13	3.68083e-11	Decrease
AKT1S1	19:49876705-49876905	371.773	-1.06101	0.375018	-2.82924	0.00466593	0.0277076	Decrease
PNKP	19:49876705-49876905	371.773	-1.06101	0.375018	-2.82924	0.00466593	0.0277076	Decrease
CTC-471J1.2	19:52060295-52060495	217.361	1.30681	0.480821	2.71787	0.00657036	0.0357557	Increase
ZNF432	19:52060295-52060495	217.361	1.30681	0.480821	2.71787	0.00657036	0.0357557	Increase
EPS8L1	19:55084252-55084452	476.216	1.81527	0.373667	4.85798	1.1859e-06	2.78885e-05	Increase
PPP1R12C	19:55096725-55096926	579.898	2.14725	0.324952	6.60789	3.89841e-11	2.3869e-09	Increase
PPP1R12C	19:55097165-55097373	1941.17	1.62005	0.250567	6.46555	1.00932e-10	5.70958e-09	Increase
ZNF549	19:57547543-57547814	578.388	1.18507	0.292308	4.05419	5.03088e-05	0.000698197	Increase
ZNF550	19:57547543-57547814	578.388	1.18507	0.292308	4.05419	5.03088e-05	0.000698197	Increase
CTD-2619J13.19	19:58440397-58440597	279.65	-2.03695	0.425135	-4.79129	1.65713e-06	3.73884e-05	Decrease
CTD-3128G10.6	19:6748181-6748381	186.953	1.37363	0.527459	2.60425	0.00920768	0.0462695	Increase
TRIP10	19:6748181-6748381	186.953	1.37363	0.527459	2.60425	0.00920768	0.0462695	Increase
CTD-3193O13.12	19:7899003-7899221	816.14	-1.02326	0.308254	-3.31954	0.000901648	0.00752804	Decrease
LRRC8E	19:7899003-7899221	816.14	-1.02326	0.308254	-3.31954	0.000901648	0.00752804	Decrease
RAB11B-AS1	19:8386445-8386645	5915.99	-1.008	0.141383	-7.12954	1.00707e-12	8.14686e-11	Decrease
RAB11B-AS1	19:8386672-8386872	3790.15	-1.05607	0.139746	-7.55706	4.12283e-14	4.34931e-12	Decrease
ZNF426	19:9529281-9529541	612.329	1.02442	0.298263	3.43461	0.000593416	0.0053165	Increase
C2orf48	2:10211144-10211396	1771.71	-1.64503	0.188578	-8.72333	2.70132e-18	4.30364e-16	Decrease
SLC9A2	2:102626456-102626671	247.46	-1.23756	0.434023	-2.85137	0.00435307	0.0262512	Decrease
SLC9A2	2:102657560-102657786	494.687	-1.81981	0.308823	-5.89272	3.79885e-09	1.62944e-07	Decrease
RGPD5	2:109836153-109836362	613.994	1.33076	0.288929	4.60584	4.10807e-06	8.11889e-05	Increase
MALL	2:110084073-110084273	346.397	-1.34478	0.420736	-3.19625	0.00139225	0.0106635	Decrease
MIR4435-2HG	2:111268150-111268363	299.073	1.57389	0.448404	3.50999	0.000448117	0.00421483	Increase
AC068491.2	2:111268150-111268363	299.073	1.57389	0.448404	3.50999	0.000448117	0.00421483	Increase
ZC3H6	2:112332092-112332296	261.535	1.71507	0.420812	4.07563	4.58899e-05	0.000644316	Increase
ACMSD	2:134866497-134866697	108.761	-2.5783	0.70948	-3.63407	0.000278985	0.00287511	Decrease
CCNT2-AS1	2:134866497-134866697	108.761	-2.5783	0.70948	-3.63407	0.000278985	0.00287511	Decrease
MBD5	2:148489775-148490011	142.701	1.57786	0.60455	2.60997	0.00905499	0.0457665	Increase
TPO	2:1506778-1506978	106.83	2.61988	0.767778	3.41229	0.000644203	0.00567924	Increase
TPO	2:1542171-1542377	721.324	-1.32443	0.280861	-4.7156	2.40994e-06	5.14023e-05	Decrease
FASTKD1	2:169546368-169546587	872.946	-1.09592	0.265696	-4.12472	3.71192e-05	0.000534633	Decrease
PHOSPHO2	2:169700965-169701181	269.681	-1.40014	0.483747	-2.89438	0.00379913	0.023679	Decrease
KLHL23	2:169700965-169701181	269.681	-1.40014	0.483747	-2.89438	0.00379913	0.023679	Decrease
METAP1D	2:172081716-172082155	731.172	1.01489	0.310292	3.27074	0.00107266	0.00863714	Increase
CIR1	2:174348526-174348754	1040.83	1.00615	0.23495	4.28242	1.8487e-05	0.00030004	Increase
SCRN3	2:174395976-174396189	277.355	1.35622	0.447143	3.03307	0.00242076	0.0166646	Increase
KCNS3	2:17931106-17931415	708.522	-1.74534	0.291212	-5.99335	2.05563e-09	9.32983e-08	Decrease
KCNS3	2:17931693-17931893	244.944	-1.70608	0.517835	-3.29464	0.000985472	0.00808097	Decrease
DNAJC10	2:182726097-182726297	145.132	2.48965	0.572131	4.35154	1.35182e-05	0.000228667	Increase
C2orf47	2:199965397-199965597	166.734	-1.82977	0.705933	-2.59199	0.00954218	0.0475829	Decrease
RHOB	2:20447644-20447845	24545.2	-1.194	0.10983	-10.8714	1.57737e-27	5.13073e-25	Decrease
RHOB	2:20448127-20448426	22328	-1.07168	0.129009	-8.30705	9.81108e-17	1.38e-14	Decrease
PARD3B	2:204559081-204559382	283.536	-1.66656	0.401629	-4.1495	3.33199e-05	0.000488933	Decrease
LDAH	2:20684268-20684535	295.408	1.08841	0.41073	2.64994	0.0080507	0.0417454	Increase
CREB1	2:207586993-207587193	135.848	1.82331	0.580782	3.13941	0.00169286	0.0124146	Increase
METTL21A	2:207586993-207587193	135.848	1.82331	0.580782	3.13941	0.00169286	0.0124146	Increase
AC072062.1	2:214932067-214932267	566.522	1.3975	0.31776	4.39796	1.09273e-05	0.000192127	Increase
ABCA12	2:214932067-214932267	566.522	1.3975	0.31776	4.39796	1.09273e-05	0.000192127	Increase
IGFBP5	2:216673707-216673915	747.716	-1.04026	0.304157	-3.42016	0.000625838	0.00554552	Decrease
IGFBP5	2:216674373-216674600	18613	-1.12087	0.0986861	-11.358	6.7713e-30	2.78211e-27	Decrease
TNS1	2:217803975-217804198	528.271	-1.11777	0.297505	-3.75715	0.000171862	0.00192488	Decrease
TNS1	2:217804237-217804449	2541.81	-1.06839	0.155274	-6.88065	5.9579e-12	4.20908e-10	Decrease
TUBA4A	2:219250999-219251199	437.673	-1.17669	0.366031	-3.21473	0.00130568	0.0101421	Decrease
EPHA4	2:221564151-221564352	183.271	-1.91997	0.588011	-3.26519	0.00109389	0.00875392	Decrease
IRS1	2:226796607-226796850	481.461	-1.19992	0.340289	-3.52618	0.000421601	0.00403336	Decrease
HJURP	2:233841184-233841384	456.783	-1.29569	0.332277	-3.89943	9.64175e-05	0.00118626	Decrease
AGAP1	2:235670610-235670810	272.779	-2.95409	0.472443	-6.25281	4.03137e-10	2.03695e-08	Decrease
MLPH	2:237497920-237498120	277.514	1.3121	0.461365	2.84396	0.00445564	0.0266741	Increase
MLPH	2:237512568-237513060	12411.5	1.57395	0.142964	11.0094	3.44213e-28	1.22141e-25	Increase
FAM228B	2:24097343-24097548	269.056	1.73507	0.485748	3.57196	0.000354322	0.00353033	Increase
PASK	2:241126917-241127125	677.929	-1.23112	0.307542	-4.00308	6.25226e-05	0.000833617	Decrease
HDLBP	2:241227591-241227791	252.845	-1.48351	0.541742	-2.7384	0.00617389	0.0341577	Decrease
ADCY3	2:24824600-24824864	817.881	-1.13797	0.257975	-4.41115	1.02823e-05	0.000182223	Decrease
ADCY3	2:24830556-24830758	679.946	-1.22685	0.277424	-4.42227	9.76691e-06	0.000173878	Decrease
DTNB	2:25413531-25413731	256.02	-1.65804	0.598331	-2.7711	0.00558664	0.0317042	Decrease
SH3YL1	2:258990-259190	250.302	2.3444	0.448843	5.2232	1.75857e-07	5.09399e-06	Increase
FTH1P3	2:27392964-27393164	226.774	-1.25393	0.480456	-2.60987	0.00905773	0.0457665	Decrease
PPM1G	2:27392964-27393164	226.774	-1.25393	0.480456	-2.60987	0.00905773	0.0457665	Decrease
SLC30A6	2:32220504-32220722	324.645	-1.1909	0.401975	-2.96262	0.00305035	0.0199089	Decrease
TRAPPC12	2:3472751-3473056	1015.86	1.10401	0.261474	4.22225	2.41875e-05	0.000372425	Increase
TRAPPC12	2:3482625-3482825	223.962	1.56692	0.46197	3.39183	0.000694286	0.00605242	Increase
TRAPPC12	2:3484787-3484987	104.948	2.09422	0.665378	3.14742	0.00164717	0.0121825	Increase
KCNG3	2:42463695-42463895	189.349	-1.43568	0.523635	-2.74175	0.00611134	0.0339004	Decrease
VDAC1P13	2:42463695-42463895	189.349	-1.43568	0.523635	-2.74175	0.00611134	0.0339004	Decrease
KCNG3	2:42493596-42493803	348.18	-1.38798	0.426252	-3.25623	0.00112902	0.00899819	Decrease
MTA3	2:42494489-42494714	347.595	-1.40053	0.416411	-3.36335	0.000770036	0.00662036	Decrease
PLEKHH2	2:43699854-43700054	146.709	2.30568	0.62427	3.69339	0.000221281	0.00237285	Increase
FBXO11	2:47799305-47799531	2222.47	-1.07873	0.172335	-6.2595	3.86212e-10	1.96867e-08	Decrease
MSH6	2:47799305-47799531	2222.47	-1.07873	0.172335	-6.2595	3.86212e-10	1.96867e-08	Decrease
FBXO11	2:47800803-47801007	7904.39	-1.00759	0.125906	-8.0027	1.21718e-15	1.48468e-13	Decrease
MSH6	2:47800803-47801007	7904.39	-1.00759	0.125906	-8.0027	1.21718e-15	1.48468e-13	Decrease
FBXO11	2:47803344-47803544	354.455	-1.28387	0.374401	-3.42913	0.000605516	0.0053944	Decrease
MSH6	2:47803344-47803544	354.455	-1.28387	0.374401	-3.42913	0.000605516	0.0053944	Decrease
ACYP2	2:54051940-54052140	137.217	2.67208	0.634619	4.21053	2.54777e-05	0.000387704	Increase
PEX13	2:61036887-61037100	327.818	1.41168	0.382897	3.68685	0.00022705	0.00242306	Increase
AAK1	2:69458141-69458341	308.299	1.07725	0.410836	2.62208	0.00873942	0.0445183	Increase
MOGS	2:74465158-74465358	585.948	1.34345	0.285403	4.70719	2.51161e-06	5.3352e-05	Increase
KAT14	20:18161845-18162045	282.583	-1.45592	0.451818	-3.22235	0.00127144	0.00993046	Decrease
PCED1A	20:2839838-2840038	413.011	1.16537	0.333426	3.49512	0.00047384	0.00441412	Increase
PCED1A	20:2840136-2840338	1200.84	1.01983	0.232076	4.39436	1.11101e-05	0.000194683	Increase
NRSN2-AS1	20:322423-322643	682.774	1.25724	0.269888	4.65835	3.18748e-06	6.51389e-05	Increase
ZNF341	20:33790446-33790646	232.049	-1.7776	0.469169	-3.78882	0.000151365	0.00173006	Decrease
ZNF341-AS1	20:33790446-33790646	232.049	-1.7776	0.469169	-3.78882	0.000151365	0.00173006	Decrease
MMP24-AS1	20:35224557-35224947	235.801	1.42253	0.467074	3.04561	0.00232207	0.0160967	Increase
CEP250	20:35507636-35507844	651.664	-1.49404	0.280293	-5.33026	9.80714e-08	2.98186e-06	Decrease
TTI1	20:38012673-38012973	1707.68	-1.07425	0.215704	-4.98022	6.35118e-07	1.60195e-05	Decrease
ARHGAP40	20:38650352-38650552	289.708	1.55896	0.395705	3.9397	8.15841e-05	0.00103643	Increase
TRIB3	20:396658-396994	26875.5	1.52977	0.0948321	16.1314	1.53498e-58	2.99571e-55	Increase
RBCK1	20:407402-407602	263.464	3.15185	0.431641	7.30201	2.83492e-13	2.5884e-11	Increase
PLCG1	20:41174606-41175139	1148.68	-1.10707	0.237338	-4.66455	3.09298e-06	6.34412e-05	Decrease
TBC1D20	20:435704-435913	1293.16	1.38659	0.228607	6.06542	1.31613e-09	6.15232e-08	Increase
TOX2	20:43919670-43919876	816.54	1.01966	0.296011	3.44467	0.000571763	0.00515609	Increase
PABPC1L	20:44958754-44959076	680.107	1.7225	0.331301	5.1992	2.00152e-07	5.65095e-06	Increase
TOMM34	20:44958754-44959076	680.107	1.7225	0.331301	5.1992	2.00152e-07	5.65095e-06	Increase
SLC2A10	20:46710173-46710388	382.139	1.44761	0.383023	3.77943	0.000157187	0.00178484	Increase
PREX1	20:48639276-48639476	510.941	-1.31646	0.333951	-3.94208	8.07792e-05	0.00103208	Decrease
RP4-678D15.1	20:53443566-53443766	176.006	2.15565	0.524929	4.10655	4.01604e-05	0.000572625	Increase
TSHZ2	20:53443566-53443766	176.006	2.15565	0.524929	4.10655	4.01604e-05	0.000572625	Increase
RBM38	20:57407934-57408237	4427.4	-1.07977	0.154785	-6.97593	3.03856e-12	2.24979e-10	Decrease
APCDD1L-AS1	20:58606693-58606893	123.682	-2.07963	0.641226	-3.24321	0.00118191	0.00934807	Decrease
STX16-NPEPL1	20:58709563-58709826	268.624	1.35469	0.432044	3.13554	0.0017154	0.0125563	Increase
NPEPL1	20:58709563-58709826	268.624	1.35469	0.432044	3.13554	0.0017154	0.0125563	Increase
MCM8	20:5995342-5995542	317.082	-1.91799	0.49266	-3.89313	9.89579e-05	0.00121274	Decrease
MCM8-AS1	20:5995342-5995542	317.082	-1.91799	0.49266	-3.89313	9.89579e-05	0.00121274	Decrease
MCM8	20:5995764-5996037	573.033	-1.11546	0.29187	-3.82176	0.000132504	0.00154617	Decrease
MCM8-AS1	20:5995764-5996037	573.033	-1.11546	0.29187	-3.82176	0.000132504	0.00154617	Decrease
TCF15	20:604282-604503	1630.87	-1.06358	0.201134	-5.2879	1.23728e-07	3.65863e-06	Decrease
FLJ16779	20:63257371-63257573	877.119	1.08894	0.277363	3.92604	8.63559e-05	0.00108208	Increase
NKAIN4	20:63257371-63257573	877.119	1.08894	0.277363	3.92604	8.63559e-05	0.00108208	Increase
RTEL1	20:63683685-63683981	606.476	1.45716	0.289353	5.03595	4.75494e-07	1.24562e-05	Increase
RTEL1-TNFRSF6B	20:63683685-63683981	606.476	1.45716	0.289353	5.03595	4.75494e-07	1.24562e-05	Increase
AP001347.6	21:14077047-14077286	113.194	-1.92607	0.71208	-2.70485	0.00683347	0.0368281	Decrease
RCAN1	21:34517710-34518004	2419.66	1.18004	0.160222	7.36503	1.77104e-13	1.66574e-11	Increase
CBR3-AS1	21:36146190-36146390	365.25	-1.24843	0.358528	-3.4821	0.000497502	0.00458801	Decrease
CBR3	21:36146190-36146390	365.25	-1.24843	0.358528	-3.4821	0.000497502	0.00458801	Decrease
BRWD1	21:39197278-39197499	462.795	1.50072	0.32722	4.58627	4.51225e-06	8.79523e-05	Increase
AP001626.1	21:42599759-42599959	145.452	-2.27639	0.562983	-4.04345	5.26697e-05	0.000725161	Decrease
AP001626.1	21:42600215-42600415	201.247	-2.26384	0.530798	-4.26498	1.99917e-05	0.000320791	Decrease
CBS	21:43055239-43055439	432.865	3.4602	0.392581	8.81396	1.20804e-18	2.02807e-16	Increase
PDXK	21:43744838-43745072	1171.55	1.0893	0.269905	4.03588	5.43981e-05	0.00074241	Increase
UBE2G2	21:44774880-44775103	2122.04	1.26819	0.21181	5.98736	2.1327e-09	9.65157e-08	Increase
UBE2G2	21:44775151-44775376	2296.87	1.18513	0.162377	7.29864	2.90689e-13	2.61749e-11	Increase
LINC00205	21:45294588-45294788	379.928	1.56451	0.395433	3.95646	7.60702e-05	0.000979129	Increase
PCNT	21:46366868-46367087	2387.36	-1.03341	0.220989	-4.6763	2.92096e-06	6.04841e-05	Decrease
PCNT	21:46431431-46431631	1751.93	-1.07578	0.199208	-5.40027	6.65408e-08	2.12454e-06	Decrease
CH507-9B2.3	21:5097249-5097538	304.639	1.35795	0.414388	3.27701	0.00104913	0.00845826	Increase
CH507-9B2.4	21:5128779-5128979	366.653	-1.18815	0.388694	-3.05676	0.00223741	0.0156158	Decrease
CH507-145C22.1	21:6328510-6328710	243.516	-1.1566	0.443918	-2.60544	0.00917555	0.046158	Decrease
CBSL	21:6446972-6447172	451.358	3.43064	0.401426	8.54613	1.27288e-17	1.91092e-15	Increase
SEPT5	22:19724511-19724740	341.891	1.24749	0.394928	3.15877	0.00158436	0.0118074	Increase
GP1BB	22:19724511-19724740	341.891	1.24749	0.394928	3.15877	0.00158436	0.0118074	Increase
RTN4R	22:20241562-20241861	539.021	-1.18733	0.304901	-3.89416	9.85399e-05	0.00120952	Decrease
RTN4R	22:20241886-20242086	399.204	-1.10021	0.387484	-2.83937	0.00452028	0.0269783	Decrease
RSPH14	22:23095301-23095501	186.238	-1.27676	0.495375	-2.57737	0.00995558	0.0490955	Decrease
GNAZ	22:23095301-23095501	186.238	-1.27676	0.495375	-2.57737	0.00995558	0.0490955	Decrease
RSPH14	22:23096128-23096363	371.395	-1.06806	0.379047	-2.81775	0.00483612	0.0284822	Decrease
GNAZ	22:23096128-23096363	371.395	-1.06806	0.379047	-2.81775	0.00483612	0.0284822	Decrease
ADORA2A-AS1	22:24441707-24441918	3510.68	-1.17009	0.145871	-8.02141	1.04538e-15	1.30572e-13	Decrease
SPECC1L-ADORA2A	22:24441707-24441918	3510.68	-1.17009	0.145871	-8.02141	1.04538e-15	1.30572e-13	Decrease
ADORA2A	22:24441707-24441918	3510.68	-1.17009	0.145871	-8.02141	1.04538e-15	1.30572e-13	Decrease
CTA-292E10.6	22:28844293-28844493	163.434	2.38578	0.535583	4.45455	8.40681e-06	0.000152269	Increase
HORMAD2-AS1	22:30025754-30025954	505.473	1.11567	0.311673	3.57963	0.000344087	0.00344374	Increase
MTMR3	22:30025754-30025954	505.473	1.11567	0.311673	3.57963	0.000344087	0.00344374	Increase
RP3-394A18.1	22:30025754-30025954	505.473	1.11567	0.311673	3.57963	0.000344087	0.00344374	Increase
LINC01521	22:31348051-31348269	333.087	1.03951	0.372825	2.78821	0.00530004	0.0304562	Increase
MCM5	22:35424193-35424394	563.619	-1.04073	0.296043	-3.51549	0.000438948	0.00416361	Decrease
RP1-63G5.8	22:37372767-37372987	3259.21	-1.05217	0.21496	-4.89472	9.84445e-07	2.36101e-05	Decrease
ELFN2	22:37372767-37372987	3259.21	-1.05217	0.21496	-4.89472	9.84445e-07	2.36101e-05	Decrease
SLC16A8	22:38079998-38080198	215.848	1.27502	0.465401	2.73962	0.006151	0.0340609	Increase
SLC16A8	22:38080254-38080454	169.803	1.78795	0.611053	2.92602	0.00343334	0.0218795	Increase
MAFF	22:38215095-38215295	588.283	1.13289	0.366405	3.09192	0.00198866	0.0141711	Increase
SUN2	22:38741453-38741653	472.143	2.62336	0.443505	5.91506	3.31753e-09	1.45496e-07	Increase
RP3-508I15.14	22:38741453-38741653	472.143	2.62336	0.443505	5.91506	3.31753e-09	1.45496e-07	Increase
TCF20	22:42275533-42275733	345.957	-1.06381	0.390704	-2.7228	0.00647321	0.0353255	Decrease
TCF20	22:42277356-42277556	247.226	-1.2195	0.465216	-2.62137	0.00875764	0.044582	Decrease
RRP7BP	22:42577877-42578077	228.527	3.06553	0.511211	5.9966	2.01487e-09	9.17148e-08	Increase
WI2-85898F10.1	22:45881249-45881449	147.711	2.02135	0.564857	3.57852	0.000345542	0.00345608	Increase
WI2-85898F10.1	22:45881517-45881717	209.711	1.42866	0.519944	2.74771	0.00600124	0.0334634	Increase
TRMU	22:46331205-46331525	1631.62	-1.2964	0.196595	-6.59426	4.2737e-11	2.58625e-09	Decrease
LINC00898	22:47629376-47629586	306.943	-1.06086	0.383096	-2.76916	0.00562006	0.0318219	Decrease
RP11-191L9.4	22:47818682-47818882	260.88	1.4235	0.435761	3.26671	0.00108805	0.00873911	Increase
ADM2	22:50483124-50483395	4276.65	2.6658	0.17283	15.4244	1.12112e-53	1.59128e-50	Increase
CTA-384D8.31	22:50546296-50546496	166.266	2.44106	0.526892	4.63293	3.6052e-06	7.22567e-05	Increase
CTA-384D8.31	22:50546907-50547107	297.035	2.99985	0.53696	5.58673	2.31388e-08	8.26696e-07	Increase
KLHDC7B	22:50549888-50550088	116.066	3.91402	0.886384	4.41571	1.00678e-05	0.000178827	Increase
NXPE3	3:101821866-101822068	268.951	-1.30964	0.490187	-2.67172	0.00754642	0.0397914	Decrease
CBLB	3:105658930-105659130	435.904	1.09927	0.348024	3.15861	0.00158523	0.0118083	Increase
CCDC80	3:112640611-112640841	242.854	-1.30025	0.497744	-2.61228	0.00899401	0.0455329	Decrease
CCDC14	3:123946910-123947133	574.909	-1.281	0.299307	-4.2799	1.86981e-05	0.00030315	Decrease
MCM2	3:127621779-127622008	489.274	-1.47653	0.400852	-3.68349	0.000230065	0.00244854	Decrease
RP11-319G6.1	3:139406860-139407156	295.948	1.27753	0.40196	3.17824	0.00148171	0.0112192	Increase
RP11-319G6.1	3:139410222-139410422	136.394	2.02942	0.732861	2.76917	0.00561985	0.0318219	Increase
ACTG1P1	3:139494315-139494515	115.116	2.8193	0.996938	2.82796	0.00468455	0.0277887	Increase
RP11-319G6.1	3:139494315-139494515	115.116	2.8193	0.996938	2.82796	0.00468455	0.0277887	Increase
ZBTB38	3:141445739-141445953	658.654	1.2916	0.305351	4.22989	2.338e-05	0.000363868	Increase
ZBTB38	3:141447517-141447756	420.477	1.0385	0.380123	2.73202	0.00629477	0.0346301	Increase
KCNMB2	3:178609518-178609718	109.866	2.48291	0.683187	3.63431	0.000278728	0.00287436	Increase
RP11-385J1.3	3:178609518-178609718	109.866	2.48291	0.683187	3.63431	0.000278728	0.00287436	Increase
KCNMB2-AS1	3:178609518-178609718	109.866	2.48291	0.683187	3.63431	0.000278728	0.00287436	Increase
RP11-385J1.3	3:178694379-178694579	242.502	1.96839	0.434988	4.52515	6.03521e-06	0.000114077	Increase
KCNMB2	3:178694379-178694579	242.502	1.96839	0.434988	4.52515	6.03521e-06	0.000114077	Increase
KCNMB2-AS1	3:178694379-178694579	242.502	1.96839	0.434988	4.52515	6.03521e-06	0.000114077	Increase
KCNMB2-AS1	3:178700897-178701101	209.166	1.64355	0.543396	3.0246	0.00248962	0.0169962	Increase
RP11-385J1.3	3:178700897-178701101	209.166	1.64355	0.543396	3.0246	0.00248962	0.0169962	Increase
KCNMB2	3:178700897-178701101	209.166	1.64355	0.543396	3.0246	0.00248962	0.0169962	Increase
SATB1	3:18349203-18349407	314.504	-1.62211	0.399023	-4.06521	4.79888e-05	0.000669571	Decrease
TBC1D5	3:18349203-18349407	314.504	-1.62211	0.399023	-4.06521	4.79888e-05	0.000669571	Decrease
YEATS2	3:183740165-183740365	221.136	1.24374	0.465309	2.67293	0.00751912	0.0396608	Increase
ABCC5	3:183984470-183984817	2489.74	1.15776	0.17452	6.63395	3.26828e-11	2.03978e-09	Increase
EHHADH	3:185193107-185193330	273.492	-1.63639	0.446158	-3.66773	0.000244713	0.00257633	Decrease
MAP3K13	3:185428669-185428893	382.285	1.05454	0.362244	2.91114	0.00360115	0.0227446	Increase
XXYLT1	3:195069690-195069890	1411.24	-1.0882	0.220106	-4.944	7.65355e-07	1.89074e-05	Decrease
MUC20P1	3:195616596-195616900	377.299	1.68122	0.388999	4.32192	1.54675e-05	0.000256091	Increase
MUC20	3:195735953-195736153	218.879	1.99722	0.456031	4.37956	1.18917e-05	0.000205155	Increase
LINC00969	3:195735953-195736153	218.879	1.99722	0.456031	4.37956	1.18917e-05	0.000205155	Increase
MUC4	3:195748084-195748284	136.456	2.48116	0.620858	3.99634	6.43305e-05	0.000853201	Increase
RNF168	3:196503235-196503449	922.497	-1.08929	0.248613	-4.38147	1.1788e-05	0.000203816	Decrease
AC024560.3	3:197602040-197602240	130.311	1.77142	0.596619	2.96909	0.00298682	0.0195609	Increase
PP2D1	3:20008526-20009073	440.615	1.53353	0.394374	3.88852	0.000100857	0.00123214	Increase
NR1D2	3:23977287-23977514	1011.08	1.03248	0.237163	4.35345	1.34014e-05	0.000226938	Increase
CMTM8	3:32265499-32265699	299.872	1.2121	0.39282	3.08564	0.00203111	0.014421	Increase
ACVR2B	3:38483908-38484119	614.529	1.04942	0.329134	3.18842	0.0014305	0.0109055	Increase
ZNF619	3:40487752-40487952	292.512	1.12805	0.404626	2.78788	0.00530549	0.0304763	Increase
ZNF621	3:40535374-40535574	369.231	1.06225	0.378493	2.80652	0.00500797	0.0291479	Increase
POMGNT2	3:43079393-43079698	636.035	-1.05256	0.301889	-3.48657	0.000489265	0.00453616	Decrease
POMGNT2	3:43080457-43080657	226.843	-1.4775	0.501612	-2.94551	0.00322426	0.0208018	Decrease
RP11-944L7.4	3:44644860-44645060	109.286	2.29572	0.650771	3.52769	0.000419201	0.00401532	Increase
ZNF197	3:44644860-44645060	109.286	2.29572	0.650771	3.52769	0.000419201	0.00401532	Increase
ZNF501	3:44734288-44734495	305.832	1.48811	0.452733	3.28696	0.00101275	0.00825264	Increase
PTH1R	3:46903599-46903799	217.25	-1.97321	0.508747	-3.87857	0.000105071	0.00126819	Decrease
RP11-708J19.1	3:47380306-47380593	688.361	1.3286	0.277944	4.78008	1.75221e-06	3.91939e-05	Increase
SCAP	3:47468112-47468312	114.2	-1.87599	0.627271	-2.99071	0.00278325	0.0185971	Decrease
CSPG5	3:47577136-47577453	605.17	-2.43204	0.33963	-7.16086	8.01725e-13	6.51945e-11	Decrease
CDC25A	3:48158695-48158900	1085.47	-1.17764	0.23676	-4.97399	6.55903e-07	1.6464e-05	Decrease
HEMK1	3:50584661-50584891	675.362	1.05374	0.298619	3.52872	0.000417573	0.00400464	Increase
HEMK1	3:50585604-50585804	186.39	1.79942	0.495745	3.62974	0.00028371	0.0029161	Increase
FHIT	3:60468006-60468301	303.51	1.77116	0.408618	4.33452	1.46075e-05	0.000243662	Increase
ROBO1	3:78938741-78938941	153.466	-1.66416	0.615385	-2.70425	0.00684578	0.0368563	Decrease
ROBO1	3:79018427-79018698	624.67	-1.23313	0.292484	-4.21604	2.48625e-05	0.000380195	Decrease
IL17RC	3:9932278-9932522	442.304	1.48393	0.331013	4.48301	7.35991e-06	0.0001361	Increase
CRELD1	3:9944559-9944759	417.156	1.56952	0.340099	4.6149	3.93281e-06	7.80216e-05	Increase
RP11-10L12.4	4:102843424-102843650	254.258	-1.71373	0.426038	-4.02249	5.75863e-05	0.000777091	Decrease
UBE2D3	4:102843424-102843650	254.258	-1.71373	0.426038	-4.02249	5.75863e-05	0.000777091	Decrease
CYP2U1	4:107945299-107945499	378.435	-1.27524	0.349849	-3.64511	0.000267279	0.00277816	Decrease
RP11-286E11.1	4:107945299-107945499	378.435	-1.27524	0.349849	-3.64511	0.000267279	0.00277816	Decrease
ELOVL6	4:110051543-110051743	474.875	-1.40603	0.348798	-4.03107	5.55231e-05	0.000755124	Decrease
PITX2	4:110617989-110618198	614.066	-1.35405	0.305802	-4.42785	9.51761e-06	0.000170021	Decrease
ALPK1	4:112414761-112414990	340.779	1.31677	0.373646	3.52412	0.000424885	0.00405237	Increase
ZGRF1	4:112618060-112618377	807.902	-1.16254	0.266606	-4.36052	1.29751e-05	0.000220916	Decrease
SEC24D	4:118780900-118781100	121.809	2.10305	0.648342	3.24374	0.0011797	0.00933538	Increase
HSPA4L	4:127809279-127809479	118.299	-2.24777	0.634911	-3.5403	0.000399672	0.00387985	Decrease
RP11-50D9.4	4:127809279-127809479	118.299	-2.24777	0.634911	-3.5403	0.000399672	0.00387985	Decrease
HSPA4L	4:127832667-127832867	877.563	-1.38058	0.28835	-4.78785	1.68574e-06	3.79244e-05	Decrease
MGST2	4:139717228-139717428	304.886	1.07775	0.411405	2.61967	0.00880154	0.0447763	Increase
MAML3	4:139717228-139717428	304.886	1.07775	0.411405	2.61967	0.00880154	0.0447763	Increase
FAM198B	4:158170803-158171005	1501.43	-1.24543	0.199045	-6.257	3.92455e-10	1.98941e-08	Decrease
RP11-597D13.9	4:158170803-158171005	1501.43	-1.24543	0.199045	-6.257	3.92455e-10	1.98941e-08	Decrease
C4orf46	4:158669485-158669685	187.523	-1.29719	0.486078	-2.66868	0.00761506	0.0400796	Decrease
CLCN3	4:169707115-169707315	431.877	1.00505	0.372281	2.69972	0.00693989	0.0372217	Increase
STIM2	4:27023372-27023668	498.678	-1.0838	0.307596	-3.52345	0.000425968	0.00405775	Decrease
UGDH-AS1	4:39532528-39532967	908.336	1.48186	0.236569	6.26398	3.75283e-10	1.9274e-08	Increase
APBB2	4:40815261-40815461	240.257	1.13889	0.435447	2.61545	0.00891111	0.0452158	Increase
RP11-632F7.3	4:40815261-40815461	240.257	1.13889	0.435447	2.61545	0.00891111	0.0452158	Increase
NIPAL1	4:48035888-48036230	586.231	-1.11931	0.284965	-3.9279	8.56922e-05	0.00107549	Decrease
PIGG	4:525364-525564	367.142	1.11697	0.43146	2.58882	0.00963057	0.0478708	Increase
PIGG	4:527130-527444	471.729	1.00356	0.331784	3.02474	0.00248845	0.0169957	Increase
WFS1	4:6303022-6303222	176.021	-1.36097	0.508299	-2.6775	0.00741744	0.039253	Decrease
PCGF3	4:748294-748494	302.914	1.80776	0.401826	4.49887	6.8316e-06	0.000128045	Increase
PCGF3	4:748818-749018	304.691	1.70354	0.413801	4.1168	3.84171e-05	0.000550786	Increase
PCGF3	4:749954-750154	428.151	1.32832	0.344967	3.85057	0.000117842	0.00139685	Increase
PCGF3	4:750892-751092	175.138	2.56467	0.530095	4.83813	1.31066e-06	3.03609e-05	Increase
PCGF3	4:752190-752416	476.411	1.20698	0.325141	3.71219	0.000205474	0.00222938	Increase
PCGF3	4:755524-755724	293.704	1.80258	0.443196	4.06723	4.75759e-05	0.000664404	Increase
PCGF3	4:755756-755956	395.203	1.34489	0.380445	3.53506	0.000407686	0.0039424	Increase
PCGF3	4:758425-758646	8900.93	1.8625	0.144071	12.9277	3.14275e-38	2.23035e-35	Increase
PCGF3	4:758861-759065	3005.42	1.76898	0.183017	9.66565	4.21949e-22	9.54767e-20	Increase
PCGF3	4:759178-759378	3142.42	1.82861	0.184229	9.92575	3.21686e-23	8.3708e-21	Increase
PCGF3	4:759524-759767	3239.74	1.90058	0.166735	11.3988	4.23905e-30	1.78876e-27	Increase
PCGF3	4:759859-760059	1697.46	1.78318	0.193026	9.23803	2.51076e-20	4.96208e-18	Increase
PCGF3	4:760367-760676	1143.03	1.4322	0.250372	5.72028	1.06348e-08	4.16143e-07	Increase
PCGF3	4:760816-761016	261.07	1.71036	0.431429	3.96442	7.3576e-05	0.000950946	Increase
CCNI	4:77048051-77048251	562.743	1.42538	0.29879	4.77053	1.83743e-06	4.08076e-05	Increase
RP11-440L14.1	4:776850-777059	1030.91	1.24477	0.230475	5.40088	6.63152e-08	2.12168e-06	Increase
RP11-440L14.1	4:777166-777388	1210.77	1.00941	0.245999	4.1033	4.07301e-05	0.000578634	Increase
SH3TC1	4:8227358-8227569	478.515	1.36614	0.429264	3.18252	0.00146002	0.0110872	Increase
COQ2	4:83283368-83283582	1219.96	-1.05558	0.241757	-4.36628	1.2638e-05	0.000216356	Decrease
ACOX3	4:8383841-8384041	131.742	1.75376	0.664214	2.64035	0.00828198	0.0426963	Increase
ACOX3	4:8386940-8387140	296.54	1.30652	0.451607	2.89305	0.00381518	0.0237263	Increase
GPR78	4:8614362-8614562	326.214	-1.69333	0.379475	-4.46229	8.10878e-06	0.000147383	Decrease
CPZ	4:8614362-8614562	326.214	-1.69333	0.379475	-4.46229	8.10878e-06	0.000147383	Decrease
GPRIN3	4:89247916-89248116	522.485	-1.81515	0.316469	-5.73561	9.71606e-09	3.88966e-07	Decrease
CCSER1	4:91598840-91599040	113.934	2.0972	0.649346	3.22971	0.00123914	0.0097122	Increase
TRMT10A	4:99549057-99549275	365.702	1.37964	0.375488	3.67425	0.000238549	0.00252677	Increase
ZRSR1	5:112891816-112892016	142.184	2.26567	0.68262	3.31908	0.000903137	0.00753644	Increase
CTC-487M23.8	5:112891816-112892016	142.184	2.26567	0.68262	3.31908	0.000903137	0.00753644	Increase
REEP5	5:112891816-112892016	142.184	2.26567	0.68262	3.31908	0.000903137	0.00753644	Increase
TMED7-TICAM2	5:115580650-115580854	1070.32	1.77451	0.222141	7.98818	1.36945e-15	1.63215e-13	Increase
TICAM2	5:115580650-115580854	1070.32	1.77451	0.222141	7.98818	1.36945e-15	1.63215e-13	Increase
KRT8P33	5:123401760-123401960	584.337	1.1929	0.313514	3.80494	0.000141838	0.0016416	Increase
CEP120	5:123401760-123401960	584.337	1.1929	0.313514	3.80494	0.000141838	0.0016416	Increase
CLPTM1L	5:1329508-1329708	819.158	-1.84387	0.274135	-6.72614	1.74218e-11	1.1381e-09	Decrease
CLPTM1L	5:1329817-1330022	1032.98	-2.02106	0.276251	-7.31604	2.55396e-13	2.34558e-11	Decrease
JADE2	5:134580957-134581157	115.93	-1.94957	0.67628	-2.88279	0.00394173	0.0243154	Decrease
EGR1	5:138467054-138467304	8638.84	-1.19039	0.116679	-10.2023	1.93551e-24	5.59612e-22	Decrease
SIL1	5:139009234-139009434	178.736	1.33555	0.517743	2.57956	0.00989272	0.0488164	Increase
PROB1	5:139395086-139395286	421.338	1.00168	0.385781	2.5965	0.00941779	0.0470377	Increase
ANKHD1-EIF4EBP3	5:140453973-140454173	259.745	1.2805	0.421649	3.03689	0.00239029	0.016481	Increase
ANKHD1	5:140453973-140454173	259.745	1.2805	0.421649	3.03689	0.00239029	0.016481	Increase
PCDHA2	5:140926865-140927145	254.477	-1.63193	0.52714	-3.09582	0.00196269	0.0140245	Decrease
PCDHA10	5:140926865-140927145	254.477	-1.63193	0.52714	-3.09582	0.00196269	0.0140245	Decrease
PCDHA4	5:140926865-140927145	254.477	-1.63193	0.52714	-3.09582	0.00196269	0.0140245	Decrease
PCDHA11	5:140926865-140927145	254.477	-1.63193	0.52714	-3.09582	0.00196269	0.0140245	Decrease
PCDHA13	5:140926865-140927145	254.477	-1.63193	0.52714	-3.09582	0.00196269	0.0140245	Decrease
PCDHA12	5:140926865-140927145	254.477	-1.63193	0.52714	-3.09582	0.00196269	0.0140245	Decrease
PCDHAC1	5:140926865-140927145	254.477	-1.63193	0.52714	-3.09582	0.00196269	0.0140245	Decrease
PCDHA3	5:140926865-140927145	254.477	-1.63193	0.52714	-3.09582	0.00196269	0.0140245	Decrease
PCDHA7	5:140926865-140927145	254.477	-1.63193	0.52714	-3.09582	0.00196269	0.0140245	Decrease
PCDHA1	5:140926865-140927145	254.477	-1.63193	0.52714	-3.09582	0.00196269	0.0140245	Decrease
PCDHA6	5:140926865-140927145	254.477	-1.63193	0.52714	-3.09582	0.00196269	0.0140245	Decrease
PCDHA8	5:140926865-140927145	254.477	-1.63193	0.52714	-3.09582	0.00196269	0.0140245	Decrease
PCDHA5	5:140926865-140927145	254.477	-1.63193	0.52714	-3.09582	0.00196269	0.0140245	Decrease
PCDHA9	5:140926865-140927145	254.477	-1.63193	0.52714	-3.09582	0.00196269	0.0140245	Decrease
SLC6A3	5:1439289-1439504	345.119	-1.62075	0.377915	-4.28867	1.79742e-05	0.000292325	Decrease
FAM105A	5:14610442-14610642	195.355	-1.43084	0.485187	-2.94905	0.00318752	0.0206252	Decrease
CTB-89H12.4	5:149496547-149496747	791.286	1.74685	0.269012	6.49358	8.38181e-11	4.82897e-09	Increase
CSNK1A1	5:149496547-149496747	791.286	1.74685	0.269012	6.49358	8.38181e-11	4.82897e-09	Increase
DCTN4	5:150711057-150711264	867.03	1.10591	0.2704	4.0899	4.31565e-05	0.000608674	Increase
SDHAP3	5:1579463-1579663	233.253	1.21304	0.444843	2.72689	0.0063935	0.0350497	Increase
SH3PXD2B	5:172339358-172339558	363.541	-1.03176	0.358016	-2.88188	0.00395304	0.0243659	Decrease
BASP1	5:17275177-17275377	598.503	-1.92947	0.325206	-5.93305	2.97364e-09	1.31151e-07	Decrease
BASP1	5:17275656-17275897	1705.96	-1.45884	0.2025	-7.20416	5.84036e-13	4.79924e-11	Decrease
DUSP1	5:172770796-172771024	1989.94	-1.30697	0.170993	-7.6434	2.11563e-14	2.26242e-12	Decrease
RP11-779O18.3	5:172770796-172771024	1989.94	-1.30697	0.170993	-7.6434	2.11563e-14	2.26242e-12	Decrease
CREBRF	5:173091159-173091372	536.263	1.28987	0.377952	3.41278	0.000643029	0.00567597	Increase
STC2	5:173317687-173318060	1095.1	2.90069	0.224809	12.9029	4.33242e-38	2.94096e-35	Increase
FAM153B	5:176113347-176113547	248.649	-1.28625	0.465568	-2.76277	0.00573136	0.0323116	Decrease
GPRIN1	5:176597037-176597237	389.939	-2.20819	0.536035	-4.1195	3.79702e-05	0.00054488	Decrease
GPRIN1	5:176597990-176598190	255.753	-2.35192	0.457163	-5.1446	2.68096e-07	7.35638e-06	Decrease
GPRIN1	5:176598536-176598736	337.092	-2.48803	0.386634	-6.43511	1.23385e-10	6.83122e-09	Decrease
FAM153C	5:178046511-178046711	176.478	-1.85301	0.55296	-3.35107	0.000804991	0.0068567	Decrease
PLEKHG4B	5:182256-182525	372.417	-1.30293	0.370707	-3.51472	0.000440226	0.0041659	Decrease
RPL37	5:40827714-40827970	9069.39	1.01737	0.123133	8.26238	1.42799e-16	1.95573e-14	Increase
RP11-159F24.3	5:43506024-43506244	870.961	-1.05949	0.241324	-4.39031	1.13187e-05	0.000197231	Decrease
C5orf34	5:43506024-43506244	870.961	-1.05949	0.241324	-4.39031	1.13187e-05	0.000197231	Decrease
GPX8	5:55166132-55166332	105.915	5.60881	0.949991	5.90407	3.54652e-09	1.54479e-07	Increase
CDC20B	5:55166132-55166332	105.915	5.60881	0.949991	5.90407	3.54652e-09	1.54479e-07	Increase
CCNO	5:55231351-55231567	525.031	1.37424	0.418666	3.28244	0.00102914	0.00834613	Increase
MAP3K1	5:56893778-56893978	375.489	1.69651	0.439698	3.85836	0.00011415	0.00136047	Increase
CEP72	5:642455-642677	1050.1	-1.17752	0.237676	-4.9543	7.25908e-07	1.79898e-05	Decrease
CTD-2589H19.6	5:675864-676068	785.061	-1.22026	0.297242	-4.10526	4.03858e-05	0.000574789	Decrease
TPPP	5:675864-676068	785.061	-1.22026	0.297242	-4.10526	4.03858e-05	0.000574789	Decrease
TPPP	5:676134-676334	357.122	-1.4059	0.366959	-3.83122	0.00012751	0.0014946	Decrease
CTD-2589H19.6	5:676134-676334	357.122	-1.4059	0.366959	-3.83122	0.00012751	0.0014946	Decrease
LHFPL2	5:78485358-78485597	323.17	1.61035	0.401284	4.01299	5.9955e-05	0.000802123	Increase
LHFPL2	5:78488178-78488397	1266.21	1.12089	0.203619	5.50482	3.69554e-08	1.2435e-06	Increase
LHFPL2	5:78488603-78489090	1549.6	1.02277	0.193103	5.29651	1.18038e-07	3.51705e-06	Increase
JMY	5:79314443-79314766	429.657	1.43426	0.420946	3.40723	0.000656254	0.00575947	Increase
JMY	5:79316093-79316316	1206.24	1.51614	0.22914	6.61666	3.67416e-11	2.25845e-09	Increase
JMY	5:79321594-79321847	404.303	1.07561	0.381855	2.81679	0.00485058	0.0285351	Increase
ATP6AP1L	5:82318441-82318641	111.982	2.05176	0.640405	3.20385	0.00135602	0.0104345	Increase
ARRDC3	5:91370681-91370922	384.702	1.08309	0.344766	3.14154	0.00168063	0.0123481	Increase
BEND3	6:107069051-107069300	581.513	-1.08196	0.339259	-3.18919	0.00142672	0.0108872	Decrease
SEC63	6:107887942-107888142	244.961	2.14558	0.467619	4.58832	4.46837e-06	8.72057e-05	Increase
SEC63	6:107889581-107889781	286.571	1.36907	0.465654	2.9401	0.00328111	0.0210988	Increase
SEC63	6:107890284-107890571	633.281	1.09551	0.279129	3.92476	8.68171e-05	0.00108699	Increase
SEC63	6:107891062-107891265	788.402	1.38609	0.279637	4.95674	7.16845e-07	1.78788e-05	Increase
CDK19	6:110614292-110614510	835.778	1.12659	0.273893	4.11323	3.90155e-05	0.000557319	Increase
CEP85L	6:118565927-118566133	357.287	-1.00203	0.385114	-2.6019	0.0092708	0.0464969	Decrease
HIVEP1	6:12142346-12142546	181.534	1.53863	0.560789	2.74369	0.00607534	0.0337921	Increase
TBC1D7	6:13287492-13287692	180.12	-1.5466	0.587432	-2.63281	0.00846805	0.0434335	Decrease
PHACTR1	6:13287492-13287692	180.12	-1.5466	0.587432	-2.63281	0.00846805	0.0434335	Decrease
RP1-257A7.4	6:13287492-13287692	180.12	-1.5466	0.587432	-2.63281	0.00846805	0.0434335	Decrease
HEBP2	6:138418705-138418905	212.341	1.6357	0.477631	3.4246	0.000615694	0.00546805	Increase
ULBP1	6:149969084-149969284	269.662	1.89322	0.419287	4.51534	6.32139e-06	0.000119342	Increase
ULBP1	6:149972316-149972516	257.635	1.3866	0.442175	3.13586	0.00171353	0.0125544	Increase
PLEKHG1	6:150830917-150831130	1570.98	1.09645	0.191956	5.71199	1.11664e-08	4.31539e-07	Increase
PLEKHG1	6:150840063-150840279	311.274	1.23746	0.385406	3.2108	0.00132367	0.010236	Increase
DTNBP1	6:15522796-15522996	330.866	1.04593	0.376415	2.77865	0.00545852	0.0311754	Increase
ZDHHC14	6:157673057-157673331	830.446	-1.39906	0.284694	-4.91427	8.91151e-07	2.15714e-05	Decrease
ATXN1	6:16304852-16305052	170.97	1.4735	0.540727	2.72504	0.00642933	0.0351485	Increase
RPS6KA2	6:166441117-166441317	333.875	1.59137	0.374307	4.25153	2.12318e-05	0.000336882	Increase
RPS6KA2	6:166494170-166494370	209.383	1.62887	0.509631	3.19618	0.00139261	0.0106635	Increase
RPS6KA2	6:166680727-166681019	331.088	-1.42583	0.38829	-3.67207	0.000240595	0.00254082	Decrease
LINC01558	6:167787361-167787579	223.417	-1.87508	0.482166	-3.88887	0.00010071	0.00123132	Decrease
E2F3	6:20402062-20402430	1010.23	-1.78505	0.233217	-7.65406	1.94727e-14	2.09674e-12	Decrease
E2F3	6:20490475-20490714	697.64	-1.03062	0.286084	-3.60249	0.000315181	0.00320164	Decrease
GMDS-AS1	6:2305186-2305392	262.321	1.43137	0.555974	2.57452	0.0100378	0.049392	Increase
KIAA0319	6:24596152-24596352	154.853	-2.18154	0.679307	-3.21143	0.00132077	0.0102288	Decrease
RP1-34B20.21	6:26195561-26195761	210.966	1.86493	0.526735	3.54055	0.000399296	0.00387941	Increase
HIST1H1PS1	6:26195561-26195761	210.966	1.86493	0.526735	3.54055	0.000399296	0.00387941	Increase
ZNF165	6:28088978-28089344	948.59	1.38561	0.309585	4.47571	7.61563e-06	0.000140216	Increase
ZKSCAN8	6:28153709-28153939	290.933	1.52063	0.416352	3.65227	0.000259936	0.00271645	Increase
MDC1	6:30707999-30708199	1027.7	-1.38764	0.244835	-5.66766	1.44758e-08	5.38121e-07	Decrease
MDC1-AS1	6:30707999-30708199	1027.7	-1.38764	0.244835	-5.66766	1.44758e-08	5.38121e-07	Decrease
TCF19	6:31159260-31159471	674.013	-1.34912	0.270884	-4.98044	6.34383e-07	1.60195e-05	Decrease
TCF19	6:31162729-31162937	3107.87	-1.35554	0.157359	-8.61426	7.03921e-18	1.08815e-15	Decrease
HSPA1A	6:31816328-31816533	16182.9	-1.61476	0.102537	-15.7481	7.07332e-56	1.10436e-52	Decrease
HSPA1A	6:31816897-31817097	10241.3	-1.32652	0.108976	-12.1726	4.35173e-34	2.61322e-31	Decrease
HSPA1A	6:31817134-31817345	14037.4	-1.4225	0.105954	-13.4257	4.27527e-41	3.70832e-38	Decrease
HSPA1A	6:31817371-31817571	4248.57	-1.55656	0.163855	-9.49962	2.10664e-21	4.49475e-19	Decrease
HSPA1A	6:31817671-31817900	1692.82	-1.4356	0.182644	-7.86007	3.83915e-15	4.37523e-13	Decrease
HSPA1B	6:31828522-31828724	16522.1	-1.62486	0.101767	-15.9665	2.1859e-57	3.79206e-54	Decrease
HSPA1B	6:31829092-31829292	7679.79	-1.31494	0.117543	-11.1869	4.72553e-29	1.79951e-26	Decrease
HSPA1B	6:31829414-31829732	16384.7	-1.3895	0.102419	-13.5669	6.29599e-42	5.78231e-39	Decrease
XXbac-BPG294E21.9	6:33443362-33443584	673.581	-1.02766	0.273116	-3.76273	0.000168071	0.00188919	Decrease
SYNGAP1	6:33443362-33443584	673.581	-1.02766	0.273116	-3.76273	0.000168071	0.00188919	Decrease
RNF8	6:37368996-37369196	400.737	-1.28424	0.348439	-3.6857	0.000228074	0.00243232	Decrease
GTPBP2	6:43621189-43621389	433.532	1.75016	0.345874	5.06012	4.18993e-07	1.10502e-05	Increase
RP5-1120P11.1	6:43999048-43999308	252.799	-2.03454	0.437622	-4.64909	3.33408e-06	6.778e-05	Decrease
GUSBP1	6:57949666-57949885	349.821	1.32104	0.389867	3.38844	0.000702922	0.00611406	Increase
LINC00680	6:57949666-57949885	349.821	1.32104	0.389867	3.38844	0.000702922	0.00611406	Increase
FAM135A	6:70526243-70526443	224.469	1.18871	0.450674	2.63763	0.0083488	0.0429384	Increase
SMAP1	6:70757449-70757649	116.93	1.96981	0.626584	3.14372	0.00166814	0.0122894	Increase
COL12A1	6:75183264-75183487	527.848	-1.25703	0.319506	-3.9343	8.34391e-05	0.0010553	Decrease
MDN1	6:89692557-89692757	334.096	-1.3203	0.399719	-3.30308	0.000956292	0.0078956	Decrease
MMS22L	6:97228899-97229104	536.864	-1.64948	0.38394	-4.2962	1.73753e-05	0.000284361	Decrease
SPDYE3	7:100319147-100319398	441.137	1.21302	0.347743	3.48825	0.000486189	0.004513	Increase
RP11-132A1.4	7:101310708-101310918	1597.88	-1.35256	0.214586	-6.30309	2.91777e-10	1.51346e-08	Decrease
THSD7A	7:11636639-11636857	406.016	1.13917	0.341572	3.33507	0.000852766	0.00719688	Increase
MET	7:116797946-116798211	1169.67	1.14156	0.218814	5.21704	1.81804e-07	5.23708e-06	Increase
RP11-212P7.3	7:128457429-128457673	40633.7	1.01828	0.0910491	11.1838	4.89251e-29	1.81873e-26	Increase
RP11-155G14.6	7:128457429-128457673	40633.7	1.01828	0.0910491	11.1838	4.89251e-29	1.81873e-26	Increase
HILPDA	7:128457429-128457673	40633.7	1.01828	0.0910491	11.1838	4.89251e-29	1.81873e-26	Increase
RP11-155G14.6	7:128463671-128464066	2285.44	1.85585	0.169575	10.9442	7.0877e-28	2.40566e-25	Increase
RP11-212P7.3	7:128463671-128464066	2285.44	1.85585	0.169575	10.9442	7.0877e-28	2.40566e-25	Increase
CCDC136	7:128811948-128812148	116.184	-3.09144	0.660439	-4.68088	2.85639e-06	5.93833e-05	Decrease
CCDC136	7:128815540-128815740	200.152	-1.82726	0.574604	-3.18003	0.00147259	0.0111664	Decrease
PODXL	7:131503978-131504213	2029.54	-1.23793	0.182687	-6.77624	1.23346e-11	8.3009e-10	Decrease
KDM7A	7:140090864-140091072	3709.82	1.32148	0.142882	9.24875	2.27128e-20	4.54635e-18	Increase
RP11-298A10.1	7:143646989-143647189	280.68	-1.15459	0.446346	-2.58677	0.00968811	0.0480878	Decrease
TCAF2	7:143646989-143647189	280.68	-1.15459	0.446346	-2.58677	0.00968811	0.0480878	Decrease
ZNF767P	7:149574707-149574907	131.95	2.78923	0.713501	3.90921	9.25978e-05	0.00114832	Increase
MNX1	7:157002149-157002349	195.053	1.28243	0.494935	2.5911	0.00956703	0.0476754	Increase
AC006372.4	7:157499432-157499724	349.793	1.00964	0.365733	2.76058	0.00576982	0.0324745	Increase
PSMG3-AS1	7:1586447-1586647	189.36	1.67152	0.579236	2.88574	0.00390497	0.0241363	Increase
WDR60	7:158951392-158951592	1026.57	1.27793	0.283555	4.50682	6.58063e-06	0.000123638	Increase
FAM20C	7:199875-200076	252.488	2.00566	0.525943	3.81345	0.000137041	0.00159198	Increase
MACC1	7:20140887-20141087	255.953	1.54097	0.434539	3.54622	0.000390795	0.00382299	Increase
SP4	7:21429810-21430010	143.855	-1.57936	0.57783	-2.73326	0.00627109	0.0345364	Decrease
SNX8	7:2277012-2277212	154.632	-2.08145	0.585241	-3.55658	0.000375719	0.00371461	Decrease
FAM20C	7:259936-260226	642.431	1.85536	0.296424	6.25914	3.87102e-10	1.96867e-08	Increase
NFE2L3	7:26185339-26185539	1234.27	-1.06123	0.256017	-4.14516	3.39573e-05	0.000495028	Decrease
SCRN1	7:29923946-29924146	708.898	1.32429	0.281745	4.7003	2.59782e-06	5.47927e-05	Increase
GARS	7:30633762-30633962	4417.45	2.06052	0.146951	14.0218	1.1473e-44	1.19419e-41	Increase
EEPD1	7:36299337-36299569	598.559	-1.95216	0.309558	-6.30631	2.85773e-10	1.48726e-08	Decrease
VPS41	7:38725266-38725515	191.477	1.44017	0.489132	2.94433	0.00323651	0.0208378	Increase
POU6F2	7:39466198-39466398	141.907	1.93139	0.580522	3.32699	0.000877889	0.00736116	Increase
POU6F2	7:39466734-39466934	144.835	1.6707	0.595963	2.80337	0.00505722	0.0293853	Increase
FIGNL1	7:50446735-50446945	835.376	-1.06904	0.246138	-4.34323	1.40401e-05	0.000235708	Decrease
FIGNL1	7:50446955-50447163	1470.42	-1.22265	0.24165	-5.05959	4.20154e-07	1.10622e-05	Decrease
COBL	7:51027286-51027486	194.259	-2.49052	0.663067	-3.75605	0.000172615	0.00193054	Decrease
AIMP2	7:6023500-6023700	652.597	1.16524	0.289661	4.02278	5.75144e-05	0.000776793	Increase
EIF2AK1	7:6023500-6023700	652.597	1.16524	0.289661	4.02278	5.75144e-05	0.000776793	Increase
AC073343.13	7:6692211-6692411	389.292	1.23539	0.353068	3.49902	0.000466967	0.00436311	Increase
ZNF12	7:6692211-6692411	389.292	1.23539	0.353068	3.49902	0.000466967	0.00436311	Increase
STAG3L2	7:74882851-74883051	595.744	1.25497	0.357004	3.51529	0.000439267	0.00416411	Increase
GTF2IRD2B	7:75148882-75149082	104.752	3.37261	0.714247	4.72191	2.33643e-06	5.0177e-05	Increase
SPDYE5	7:75501055-75501255	529.058	1.03226	0.323383	3.19206	0.00141262	0.0107902	Increase
HIP1	7:75536247-75536470	669.804	-1.0592	0.280307	-3.77872	0.000157636	0.00178864	Decrease
POR	7:75944736-75944936	111.064	-2.49215	0.730315	-3.41243	0.000643852	0.00567925	Decrease
AC004980.7	7:76592428-76592628	349.363	1.20742	0.403748	2.99054	0.00278486	0.0185971	Increase
PCLO	7:82915302-82915502	214.723	1.95496	0.519533	3.76292	0.000167941	0.00188919	Increase
PCLO	7:82954165-82954365	199.346	1.4864	0.479961	3.09692	0.00195546	0.013992	Increase
COX19	7:965257-965457	382.238	1.71403	0.363052	4.72116	2.34503e-06	5.02926e-05	Increase
COX19	7:966583-966821	1855.62	1.30215	0.185301	7.0272	2.10723e-12	1.58938e-10	Increase
AZGP1	7:99967458-99967681	924.012	1.14158	0.243856	4.68137	2.84964e-06	5.93219e-05	Increase
ZNF706	8:101177844-101178056	435.848	1.20122	0.445529	2.69616	0.00701433	0.0375436	Increase
LRP12	8:104490899-104491099	264.718	-1.43531	0.435214	-3.29794	0.000973959	0.00800219	Decrease
AF131216.6	8:11322845-11323045	114.124	2.01179	0.685898	2.93307	0.00335625	0.0214516	Increase
MTMR9	8:11322845-11323045	114.124	2.01179	0.685898	2.93307	0.00335625	0.0214516	Increase
FAM167A	8:11424187-11424387	135.974	1.62572	0.61349	2.64995	0.00805028	0.0417455	Increase
FAM167A-AS1	8:11424187-11424387	135.974	1.62572	0.61349	2.64995	0.00805028	0.0417455	Increase
SAMD12	8:118196806-118197023	1353.11	1.26107	0.208981	6.03438	1.59575e-09	7.37114e-08	Increase
SAMD12	8:118305814-118306014	466.771	1.22575	0.315684	3.88286	0.000103237	0.00125337	Increase
AC023590.1	8:118305814-118306014	466.771	1.22575	0.315684	3.88286	0.000103237	0.00125337	Increase
LINC00824	8:128427698-128427899	331.587	2.13526	0.386267	5.52794	3.24021e-08	1.1143e-06	Increase
LINC00824	8:128428034-128428234	231.522	2.11469	0.492609	4.29283	1.76408e-05	0.000288103	Increase
ZFP41	8:143252964-143253164	359.817	1.11226	0.379758	2.92887	0.00340198	0.0217151	Increase
RP13-582O9.6	8:143252964-143253164	359.817	1.11226	0.379758	2.92887	0.00340198	0.0217151	Increase
EPPK1	8:143866894-143867094	2994.24	-1.01761	0.18226	-5.58327	2.36039e-08	8.39471e-07	Decrease
EPPK1	8:143870084-143870284	2521.57	-1.03991	0.221224	-4.70074	2.59219e-06	5.47657e-05	Decrease
SHARPIN	8:144102606-144102806	370.209	1.07244	0.35208	3.04601	0.00231898	0.0160917	Increase
MROH1	8:144254104-144254312	292.666	-1.24093	0.397657	-3.12061	0.00180478	0.013106	Decrease
TNFRSF10B	8:23022624-23022847	2550.44	1.02873	0.156306	6.5815	4.65742e-11	2.76488e-09	Increase
CDCA2	8:25506692-25506892	318.453	-1.26172	0.395011	-3.19415	0.00140241	0.0107227	Decrease
RP11-150O12.3	8:37598280-37598480	231.845	-2.02253	0.51321	-3.94094	8.11637e-05	0.00103361	Decrease
FBXO25	8:456504-456704	166.767	-1.64444	0.565699	-2.90693	0.00364997	0.0229651	Decrease
MIR2052HG	8:74698590-74698790	111.83	1.72738	0.631106	2.73707	0.00619899	0.034251	Increase
LINC01111	8:76442275-76442475	209.732	-1.38927	0.463015	-3.00048	0.00269551	0.0181323	Decrease
ZFHX4	8:76852553-76852753	197.747	1.38729	0.492192	2.81858	0.0048236	0.0284406	Increase
ZC2HC1A	8:78717313-78717513	382.178	1.43183	0.350168	4.08897	4.33288e-05	0.000610003	Increase
IL7	8:78717313-78717513	382.178	1.43183	0.350168	4.08897	4.33288e-05	0.000610003	Increase
ZBTB10	8:80485489-80485689	180.041	1.81705	0.513376	3.53943	0.000401	0.00388629	Increase
RP11-48B3.5	8:80485489-80485689	180.041	1.81705	0.513376	3.53943	0.000401	0.00388629	Increase
ZNF704	8:80784546-80784781	954.272	1.64933	0.256783	6.42305	1.3357e-10	7.29172e-09	Increase
REXO1L1P	8:85661489-85661702	3492.53	1.66377	0.171576	9.69696	3.10607e-22	7.34775e-20	Increase
REXO1L7P	8:85791559-85791759	2043.52	1.20415	0.170173	7.07601	1.48368e-12	1.15824e-10	Increase
MFHAS1	8:8891158-8891415	1112.45	-1.02366	0.228531	-4.47929	7.48925e-06	0.000138215	Decrease
KIAA1429	8:94491798-94491998	361.239	11.9311	1.49046	8.00497	1.19496e-15	1.46905e-13	Increase
KIAA1429	8:94492662-94492862	681.724	9.32809	1.27949	7.29048	3.08851e-13	2.70904e-11	Increase
KIAA1429	8:94495756-94495956	496.718	8.85806	1.44661	6.12331	9.16504e-10	4.38938e-08	Increase
KIAA1429	8:94496381-94496581	363.036	8.47951	0.810173	10.4663	1.23365e-25	3.77665e-23	Increase
KIAA1429	8:94511083-94511283	188.469	2.65267	0.566915	4.67914	2.88085e-06	5.9812e-05	Increase
KIAA1429	8:94519092-94519292	729.018	2.85375	0.391786	7.28396	3.24156e-13	2.8188e-11	Increase
KIAA1429	8:94526147-94526347	244.176	11.3659	1.51655	7.49463	6.64868e-14	6.74064e-12	Increase
KIAA1429	8:94526629-94526842	2333.31	3.38308	0.168662	20.0584	1.70416e-89	8.86901e-86	Increase
KIAA1429	8:94534882-94535082	118.787	10.3265	1.57895	6.5401	6.1477e-11	3.56818e-09	Increase
KIAA1429	8:94543816-94544016	420.741	9.13784	0.904377	10.104	5.30257e-24	1.50525e-21	Increase
FKBP15	9:113163509-113163709	171.035	-1.69736	0.519807	-3.26536	0.00109324	0.00875389	Decrease
SLC31A2	9:113163509-113163709	171.035	-1.69736	0.519807	-3.26536	0.00109324	0.00875389	Decrease
RGS3	9:113541265-113541465	562.173	-1.50949	0.307796	-4.90421	9.38062e-07	2.26018e-05	Decrease
RGS3	9:113541565-113541801	2539.96	-1.19	0.181299	-6.56373	5.24788e-11	3.08027e-09	Decrease
RGS3	9:113542032-113542254	566.808	-1.61412	0.29015	-5.56304	2.65121e-08	9.34386e-07	Decrease
PSMD5-AS1	9:120845655-120845894	402.801	1.16261	0.394166	2.94954	0.00318245	0.0206252	Increase
PSMB7	9:124358788-124358988	342.619	1.50114	0.421987	3.55732	0.000374663	0.00370933	Increase
HSPA5	9:125236408-125236693	10735.6	1.52265	0.110769	13.7462	5.36586e-43	5.23607e-40	Increase
RP11-101E3.5	9:128945674-128945947	2607.4	-1.04453	0.172145	-6.06777	1.29697e-09	6.09926e-08	Decrease
DOLK	9:128945674-128945947	2607.4	-1.04453	0.172145	-6.06777	1.29697e-09	6.09926e-08	Decrease
NCS1	9:130233238-130233443	1115.62	-1.20245	0.230936	-5.20686	1.92059e-07	5.45263e-06	Decrease
FAM78A	9:131276319-131276680	619.744	-1.35979	0.302592	-4.49379	6.99659e-06	0.000130511	Decrease
VAV2	9:133875719-133875919	149.345	-2.52922	0.578906	-4.36896	1.24839e-05	0.000214189	Decrease
SNAPC4	9:136378740-136379027	955.276	-1.02558	0.23295	-4.40256	1.06982e-05	0.000188735	Decrease
C9orf163	9:136483931-136484131	268.835	1.89194	0.464828	4.07019	4.69752e-05	0.000656601	Increase
TUBB4B	9:137242614-137242826	3521.27	-1.17985	0.16371	-7.20695	5.72189e-13	4.72677e-11	Decrease
NRARP	9:137300957-137301157	403.289	-1.09054	0.350033	-3.11553	0.00183615	0.0132845	Decrease
RP11-120J1.1	9:14322098-14322298	160.758	-2.14302	0.574285	-3.73162	0.00019025	0.00209329	Decrease
NFIB	9:14322098-14322298	160.758	-2.14302	0.574285	-3.73162	0.00019025	0.00209329	Decrease
KIF24	9:34310879-34311088	377.741	-1.18904	0.41472	-2.86709	0.00414259	0.0252452	Decrease
KIF24	9:34311103-34311303	441.67	-1.2181	0.361742	-3.36731	0.000759061	0.0065368	Decrease
KIAA1161	9:34369979-34370191	3286.22	-1.08511	0.177781	-6.10363	1.03683e-09	4.92038e-08	Decrease
KIAA1161	9:34372263-34372593	2989.81	-1.04244	0.155354	-6.71007	1.94527e-11	1.24986e-09	Decrease
KIAA1161	9:34372822-34373038	1208.04	-1.32101	0.288889	-4.57273	4.81417e-06	9.30242e-05	Decrease
ALDH1B1	9:38396137-38396337	343.384	-1.56228	0.38557	-4.05186	5.08116e-05	0.000703924	Decrease
ALDH1B1	9:38396723-38396923	636.129	-1.61494	0.289924	-5.57021	2.54432e-08	8.98744e-07	Decrease
ALDH1B1	9:38397107-38397308	887.704	-1.02804	0.241176	-4.2626	2.02062e-05	0.000323901	Decrease
ALDH1B1	9:38397981-38398181	420.63	-1.23517	0.340828	-3.62402	0.000290062	0.00297161	Decrease
RANBP6	9:6013763-6013963	211.355	-1.48231	0.47303	-3.13365	0.00172648	0.0126196	Decrease
GCNT1	9:76502516-76502716	276.851	-1.5596	0.448491	-3.47743	0.000506248	0.00465766	Decrease
GCNT1	9:76502980-76503180	174.269	-1.62765	0.522543	-3.11486	0.00184033	0.0133085	Decrease
CEP78	9:78271150-78271350	238.214	-1.32922	0.505722	-2.62836	0.00857976	0.0439056	Decrease
PSAT1	9:78329224-78329424	420.201	2.1915	0.360009	6.08733	1.14807e-09	5.43174e-08	Increase
KIF27	9:83903439-83903639	102.359	2.33919	0.874472	2.67497	0.00747359	0.0394874	Increase
GOLM1	9:86048031-86048231	232.939	1.76686	0.523282	3.3765	0.000734148	0.00634325	Increase
DAPK1	9:87706396-87706596	557.48	1.06595	0.366541	2.90813	0.00363597	0.0228997	Increase
DAPK1	9:87706731-87707235	3165.39	1.18602	0.168976	7.01885	2.23695e-12	1.67911e-10	Increase
SEMA4D	9:89361497-89361725	450.771	-1.08438	0.330722	-3.27884	0.00104236	0.00841919	Decrease
IARS	9:92226151-92226351	237.874	1.70841	0.436928	3.91004	9.22805e-05	0.00114529	Increase
IARS	9:92226534-92226741	415.332	1.62154	0.381901	4.24598	2.17644e-05	0.000343757	Increase
ZNF367	9:96387980-96388180	244.931	-1.85204	0.474429	-3.90373	9.47232e-05	0.00117003	Decrease
GABBR2	9:98290209-98290430	242.646	-1.32636	0.46526	-2.8508	0.00436091	0.0262579	Decrease
TGFBR1	9:99149403-99149626	1935.23	-1.06355	0.185131	-5.74486	9.19975e-09	3.70195e-07	Decrease
TGFBR1	9:99154173-99154373	160.664	-1.866	0.575878	-3.24027	0.00119415	0.00943062	Decrease
MID1	X:10449446-10449698	632.417	-1.10944	0.30616	-3.62373	0.000290381	0.00297293	Decrease
NRK	X:105909521-105909743	513.889	-1.00064	0.317862	-3.14804	0.00164367	0.0121624	Decrease
MORC4	X:106830392-106830592	153.775	1.58344	0.54853	2.88671	0.00389299	0.0240813	Increase
TBC1D8B	X:106830392-106830592	153.775	1.58344	0.54853	2.88671	0.00389299	0.0240813	Increase
DANT2	X:115931817-115932031	509.016	1.07581	0.313502	3.4316	0.000600036	0.00536288	Increase
SOWAHD	X:119759248-119759486	1470.29	-1.45406	0.220222	-6.60271	4.03718e-11	2.45263e-09	Decrease
SOWAHD	X:119759571-119759854	1708.99	-1.37794	0.187816	-7.33662	2.19055e-13	2.03578e-11	Decrease
GLUD2	X:121049094-121049294	131.28	-1.66933	0.619314	-2.69544	0.00702947	0.0376118	Decrease
ZNF75D	X:135293876-135294127	306.15	1.16315	0.393232	2.95793	0.00309707	0.0201561	Increase
ZNF275	X:153349945-153350145	177.244	1.67271	0.603572	2.77136	0.00558226	0.0317042	Increase
HCFC1	X:153954547-153954758	3219.74	-1.0905	0.150266	-7.25712	3.9542e-13	3.35527e-11	Decrease
RAB39B	X:155260833-155261033	111.2	3.7751	0.699854	5.39412	6.88597e-08	2.16611e-06	Increase
IL9R	X:156009977-156010177	162.768	1.61962	0.608362	2.66226	0.00776186	0.0406392	Increase
AJ271736.10	X:156009977-156010177	162.768	1.61962	0.608362	2.66226	0.00776186	0.0406392	Increase
AKAP17A	X:1601550-1601760	3465.93	1.06919	0.20756	5.15126	2.58743e-07	7.12478e-06	Increase
CXorf23	X:19913983-19914212	436.991	1.07357	0.33433	3.21111	0.00132223	0.0102338	Increase
SLC9A7	X:46646973-46647243	193.88	-1.2979	0.50502	-2.56999	0.0101701	0.0498697	Decrease
PGAM1P7	X:46646973-46647243	193.88	-1.2979	0.50502	-2.56999	0.0101701	0.0498697	Decrease
SPIN3	X:56994490-56994690	364.439	1.04662	0.383487	2.72923	0.00634823	0.0348628	Increase
LINC01278	X:63350192-63350662	1401.44	-1.18659	0.221579	-5.35514	8.54918e-08	2.64116e-06	Decrease
SPIN4-AS1	X:63350192-63350662	1401.44	-1.18659	0.221579	-5.35514	8.54918e-08	2.64116e-06	Decrease
SPIN4	X:63350192-63350662	1401.44	-1.18659	0.221579	-5.35514	8.54918e-08	2.64116e-06	Decrease
YIPF6	X:68534820-68535020	321.321	1.03245	0.395279	2.61195	0.00900276	0.0455624	Increase
OGT	X:71544686-71544940	1365.17	1.30723	0.201277	6.49469	8.32053e-11	4.81142e-09	Increase
ERCC6L	X:72206870-72207080	267.926	-1.48497	0.421632	-3.52197	0.00042835	0.00407546	Decrease
PIN4	X:72206870-72207080	267.926	-1.48497	0.421632	-3.52197	0.00042835	0.00407546	Decrease
ERCC6L	X:72207333-72207533	728.476	-1.4319	0.265468	-5.39388	6.89523e-08	2.16611e-06	Decrease
PIN4	X:72207333-72207533	728.476	-1.4319	0.265468	-5.39388	6.89523e-08	2.16611e-06	Decrease
ERCC6L	X:72207773-72207973	358.772	-1.40029	0.414341	-3.37956	0.000726026	0.00628002	Decrease
PIN4	X:72207773-72207973	358.772	-1.40029	0.414341	-3.37956	0.000726026	0.00628002	Decrease
PIN4	X:72208114-72208314	242.656	-1.5996	0.45176	-3.54081	0.000398905	0.00387802	Decrease
ERCC6L	X:72208114-72208314	242.656	-1.5996	0.45176	-3.54081	0.000398905	0.00387802	Decrease
ERCC6L	X:72208413-72208627	899.96	-1.29667	0.301415	-4.30194	1.69311e-05	0.000277674	Decrease
PIN4	X:72208413-72208627	899.96	-1.29667	0.301415	-4.30194	1.69311e-05	0.000277674	Decrease
JPX	X:74041568-74041768	220.885	1.56702	0.538083	2.91222	0.00358865	0.0226932	Increase
JPX	X:74044199-74044483	284.402	1.25408	0.420516	2.98224	0.00286151	0.018955	Increase
JPX	X:74067751-74067994	404.664	1.43372	0.385863	3.71563	0.000202697	0.00220384	Increase
MAGEE1	X:76430230-76430430	183.951	-2.52542	0.591698	-4.2681	1.97148e-05	0.000317655	Decrease
MAGT1	X:77844922-77845244	407.637	1.41894	0.397395	3.57061	0.000356147	0.00354625	Increase
TBL1X	X:9719111-9719311	424.99	1.10291	0.356368	3.09486	0.00196908	0.0140573	Increase
