# Supplementary material for: Overexpression of VIRMA confers vulnerability to breast cancers via the m6A-dependent regulation of unfolded protein response
Source: Cell Mol Life Sci. 2023 May 19;80(6):157. doi: 10.1007/s00018-023-04799-4 (PMC10198946; doi:10.1007/s00018-023-04799-4)
Supplement: Supplementary file 5 — Table S5. Significantly enriched gene ontology associated with increased m6A peaks after overexpression of full-length VIRMA in SKBR3 cells (XLSX 14 KB) [file 18_2023_4799_MOESM5_ESM.xlsx]

## Sheet: Sheet 1
Table S5. Significantly enriched gene ontology associated with Increased m6A peaks after overexpression of full-length VIRMA in SKBR3 cells (p.adjusted <0.05)
ID	Description	GeneRatio	BgRatio	pvalue	p.adjust	qvalue	geneID	Count
GO:0034976	response to endoplasmic reticulum stress	37/630	254/17913	1.97259e-13	8.12706e-10	7.97133e-10	ATF6/SESN2/TXNDC12/SYVN1/HSP90B1/FICD/DDIT3/DNAJC3/SEL1L/CHAC1/NUPR1/HERPUD1/NFE2L1/DERL2/ERN1/P4HB/CALR/PPP1R15A/PDIA6/DNAJC10/RHBDD1/EIF2AK3/EDEM2/TRIB3/CEBPB/USP25/UBE2G2/ATF4/SEC31A/CREBRF/STC2/DNAJB9/FKBP14/GET4/TNFRSF10B/HSPA5/SEC16A	37
GO:1905897	regulation of response to endoplasmic reticulum stress	18/630	83/17913	4.71458e-10	9.71204e-07	9.52594e-07	ATF6/TXNDC12/SYVN1/FICD/DDIT3/DNAJC3/NUPR1/HERPUD1/NFE2L1/DERL2/ERN1/PPP1R15A/EIF2AK3/EDEM2/USP25/UBE2G2/DNAJB9/HSPA5	18
GO:0030968	endoplasmic reticulum unfolded protein response	20/630	112/17913	1.9649e-09	2.02385e-06	1.98507e-06	ATF6/SYVN1/HSP90B1/FICD/DDIT3/DNAJC3/HERPUD1/DERL2/ERN1/CALR/PPP1R15A/PDIA6/EIF2AK3/ATF4/SEC31A/CREBRF/STC2/DNAJB9/FKBP14/HSPA5	20
GO:0034620	cellular response to unfolded protein	21/630	123/17913	1.82026e-09	2.02385e-06	1.98507e-06	ATF6/SYVN1/HSP90B1/FICD/DDIT3/DNAJC3/HERPUD1/DERL2/ERN1/CALR/PPP1R15A/PDIA6/RHBDD1/EIF2AK3/ATF4/SEC31A/CREBRF/STC2/DNAJB9/FKBP14/HSPA5	21
GO:0035967	cellular response to topologically incorrect protein	21/630	135/17913	1.0266e-08	7.52988e-06	7.38559e-06	ATF6/SYVN1/HSP90B1/FICD/DDIT3/DNAJC3/HERPUD1/DERL2/ERN1/CALR/PPP1R15A/PDIA6/RHBDD1/EIF2AK3/ATF4/SEC31A/CREBRF/STC2/DNAJB9/FKBP14/HSPA5	21
GO:0006986	response to unfolded protein	23/630	161/17913	1.09658e-08	7.52988e-06	7.38559e-06	ATF6/SYVN1/HSP90B1/FICD/DDIT3/DNAJC3/CHAC1/HERPUD1/DERL2/ERN1/CALR/PPP1R15A/PDIA6/RHBDD1/EIF2AK3/EDEM2/ATF4/SEC31A/CREBRF/STC2/DNAJB9/FKBP14/HSPA5	23
GO:0035966	response to topologically incorrect protein	23/630	175/17913	5.40148e-08	3.17916e-05	3.11824e-05	ATF6/SYVN1/HSP90B1/FICD/DDIT3/DNAJC3/CHAC1/HERPUD1/DERL2/ERN1/CALR/PPP1R15A/PDIA6/RHBDD1/EIF2AK3/EDEM2/ATF4/SEC31A/CREBRF/STC2/DNAJB9/FKBP14/HSPA5	23
GO:0070059	intrinsic apoptotic signaling pathway in response to endoplasmic reticulum stress	12/630	59/17913	7.94836e-07	0.000409341	0.000401497	TXNDC12/SYVN1/DDIT3/CHAC1/HERPUD1/PPP1R15A/DNAJC10/EIF2AK3/TRIB3/CEBPB/ATF4/TNFRSF10B	12
GO:1903573	negative regulation of response to endoplasmic reticulum stress	10/630	44/17913	2.26888e-06	0.00103864	0.00101874	TXNDC12/SYVN1/DNAJC3/HERPUD1/DERL2/PPP1R15A/USP25/UBE2G2/DNAJB9/HSPA5	10
GO:0006984	ER-nucleus signaling pathway	10/630	46/17913	3.49834e-06	0.00131029	0.00128518	ATF6/ARHGEF10L/HSP90B1/DDIT3/HERPUD1/CALR/PPP1R15A/EIF2AK3/ATF4/HSPA5	10
GO:0036503	ERAD pathway	13/630	79/17913	3.47663e-06	0.00131029	0.00128518	SYVN1/HSP90B1/SEL1L/HERPUD1/DERL2/DNAJC10/RHBDD1/EDEM2/USP25/UBE2G2/DNAJB9/GET4/HSPA5	13
GO:0030970	retrograde protein transport, ER to cytosol	8/630	29/17913	4.99277e-06	0.00158232	0.001552	SYVN1/HSP90B1/SEL1L/HERPUD1/DERL2/RHBDD1/EDEM2/UBE2G2	8
GO:1903513	endoplasmic reticulum to cytosol transport	8/630	29/17913	4.99277e-06	0.00158232	0.001552	SYVN1/HSP90B1/SEL1L/HERPUD1/DERL2/RHBDD1/EDEM2/UBE2G2	8
GO:0009070	serine family amino acid biosynthetic process	6/630	15/17913	7.0501e-06	0.00207474	0.00203499	MTHFD1/SEPHS2/CBS/CBSL/SERINC5/PSAT1	6
GO:0036500	ATF6-mediated unfolded protein response	5/630	10/17913	1.15241e-05	0.0031653	0.00310464	ATF6/HSP90B1/DDIT3/CALR/HSPA5	5
GO:0036003	positive regulation of transcription from RNA polymerase II promoter in response to stress	7/630	24/17913	1.32128e-05	0.0034023	0.00333711	ATF6/SESN2/DDIT3/CEBPB/ATF4/VEGFA/HSPA5	7
GO:0032527	protein exit from endoplasmic reticulum	9/630	44/17913	1.83012e-05	0.00443534	0.00435035	SYVN1/HSP90B1/SEL1L/HERPUD1/DERL2/RHBDD1/EDEM2/UBE2G2/SEC16A	9
GO:1990440	positive regulation of transcription from RNA polymerase II promoter in response to endoplasmic reticulum stress	5/630	11/17913	2.05156e-05	0.0046958	0.00460582	ATF6/DDIT3/CEBPB/ATF4/HSPA5	5
GO:0043555	regulation of translation in response to stress	6/630	18/17913	2.38891e-05	0.00518016	0.00508089	SESN2/DNAJC3/PPP1R15A/EIF2AK3/ATF4/EIF2AK1	6
GO:0030433	ubiquitin-dependent ERAD pathway	10/630	58/17913	3.06283e-05	0.00630943	0.00618853	SYVN1/HSP90B1/SEL1L/HERPUD1/DERL2/DNAJC10/EDEM2/UBE2G2/DNAJB9/HSPA5	10
GO:0051647	nucleus localization	6/630	19/17913	3.38796e-05	0.00664686	0.00651949	MYH10/NTN1/PABPC1L/SUN2/CEP120/SUN1	6
GO:0097193	intrinsic apoptotic signaling pathway	24/630	277/17913	4.76304e-05	0.00891988	0.00874896	ARHGEF2/TXNDC12/DDIT4/SYVN1/DIABLO/DDIT3/CHAC1/RRN3/NUPR1/SIAH1/HERPUD1/FLCN/BRCA1/P4HB/BBC3/PPP1R15A/DNAJC10/EIF2AK3/TRIB3/CEBPB/PRODH/ATF4/FHIT/TNFRSF10B	24
GO:0036499	PERK-mediated unfolded protein response	6/630	21/17913	6.38047e-05	0.0114294	0.0112103	DDIT3/HERPUD1/PPP1R15A/EIF2AK3/ATF4/HSPA5	6
GO:0043558	regulation of translational initiation in response to stress	5/630	14/17913	8.141e-05	0.0139754	0.0137076	DNAJC3/PPP1R15A/EIF2AK3/ATF4/EIF2AK1	5
GO:0007264	small GTPase mediated signal transduction	33/630	465/17913	0.000111946	0.0184488	0.0180953	GPSM2/CSF1/ARHGEF2/ARHGEF10L/RAP1GAP/PHACTR4/KNDC1/ARHGAP12/NET1/MAPKAPK5/RAPGEF3/SRGAP1/KITLG/DOCK9/SOS2/SIPA1L1/DNAJA3/ABR/FLCN/KSR1/NTN1/CYTH2/EPS8L1/TRIP10/PSD4/RHOQ/ARHGAP40/ARHGEF38/CCDC125/ARFGEF3/PLEKHG1/MET/OGT	33
GO:0007097	nuclear migration	5/630	15/17913	0.00011859	0.0187912	0.0184311	MYH10/NTN1/SUN2/CEP120/SUN1	5
GO:0006888	ER to Golgi vesicle-mediated transport	17/630	172/17913	0.000123146	0.0187912	0.0184311	MIA3/ANK3/BET1L/F7/GAS6/SCFD1/TMED3/GOSR1/TRAPPC12/MCFD2/TBC1D20/GOLGB1/SEC24D/SEC31A/DCTN4/TMED9/SEC16A	17
GO:0035459	cargo loading into vesicle	5/630	16/17913	0.000167519	0.0246493	0.0241769	MIA3/PICALM/TBC1D20/SEC24D/SEC31A	5
GO:1900101	regulation of endoplasmic reticulum unfolded protein response	6/630	25/17913	0.000184685	0.026238	0.0257352	ATF6/FICD/ERN1/PPP1R15A/DNAJB9/HSPA5	6
GO:0046545	development of primary female sexual characteristics	12/630	100/17913	0.000200853	0.0267084	0.0261966	WNT4/ARID5B/KITLG/CYP19A1/NUPR1/INSR/CEBPB/TAF4/NRIP1/LHFPL2/VEGFA/HSPA5	12
GO:0048193	Golgi vesicle transport	24/630	304/17913	0.000200961	0.0267084	0.0261966	MIA3/CNST/ANK3/BET1L/GOLGA3/MON2/F7/GAS6/SCFD1/GOLGA5/TMED3/GOSR1/ANKFY1/RABEP1/TRAPPC12/MCFD2/TBC1D20/GOLGB1/GOLGA4/SEC24D/SEC31A/DCTN4/TMED9/SEC16A	24
GO:0010498	proteasomal protein catabolic process	28/630	382/17913	0.000214811	0.0276569	0.0271269	DDI2/WAC/SYVN1/HSP90B1/CHFR/RNF41/DDIT3/SEL1L/NUPR1/SIAH1/HERPUD1/NFE2L1/SPOP/DERL2/DNAJC10/RHBDD1/EDEM2/RBCK1/USP25/UBE2G2/FHIT/CSNK1A1/DNAJB9/GET4/PSMB7/HSPA5/OGT/TBL1X	28
GO:0036498	IRE1-mediated unfolded protein response	9/630	63/17913	0.000337293	0.0419197	0.0411164	SYVN1/FICD/DNAJC3/ERN1/PDIA6/SEC31A/DNAJB9/FKBP14/HSPA5	9
GO:0070085	glycosylation	20/630	241/17913	0.000351254	0.0419197	0.0411164	MUC5B/MUC15/SYVN1/B3GNT4/ALG11/NUDT14/TRIP11/ST6GALNAC2/FKRP/FUT1/MCFD2/SLC35C2/UBE2G2/MUC20/MUC4/TET2/B4GALT7/EXT1/OGT/MAGT1	20
GO:0051056	regulation of small GTPase mediated signal transduction	24/630	316/17913	0.000356114	0.0419197	0.0411164	CSF1/ARHGEF2/ARHGEF10L/RAP1GAP/ARHGAP12/NET1/SRGAP1/KITLG/SOS2/SIPA1L1/ABR/FLCN/CYTH2/EPS8L1/TRIP10/PSD4/RHOQ/ARHGAP40/ARHGEF38/CCDC125/ARFGEF3/PLEKHG1/MET/OGT	24
